# Supplementary material for: LncRNA LOC105369504 inhibits tumor proliferation and metastasis in colorectal cancer by regulating PSPC1
Source: Cell Death Discov. 2023 Mar 10;9:89. doi: 10.1038/s41420-023-01384-3 (PMC9998613; doi:10.1038/s41420-023-01384-3)
Supplement: Supplementary file 4 — Table S2 [file 41420_2023_1384_MOESM4_ESM.csv]

Protein Group	Protein ID	Protein Accession	Peptide	Unique	-10lgP	Mass	Length	ppm	m/z	z	RT	Area AS	Area SENSE	Fraction	Scan	Source File	#Spec	#Spec AS	#Spec SENSE	Start	End	PTM	AScore
3	2	sp|P35527|K1C9_HUMAN	R.GGSGGSHGGGSGFGGESGGSYGGGEEASGSGGGYGGGSGK.S	Y	106.77	3222.2742	40	1.2	1075.1000	3	18.12	2.87E7	1.87E7	1	3989	20210305-AS.raw	5	3	2	580	619
3	2	sp|P35527|K1C9_HUMAN	R.LASYLDKVQALEEANNDLENK.I	Y	96.18	2376.1809	21	-0.5	1189.0972	2	26.42	1.67E7	1.39E7	2	7741	20210305-sense.raw	5	3	2	164	184
3	2	sp|P35527|K1C9_HUMAN	R.HGVQELEIELQSQLSK.K	Y	92.88	1836.9581	16	2.1	919.4883	2	27.31	5.28E7	2.5E7	1	8539	20210305-AS.raw	12	7	5	375	390
3	2	sp|P35527|K1C9_HUMAN	K.EIETYHNLLEGGQEDFESSGAGK.I	Y	90.36	2509.1245	23	-1.6	1255.5675	2	25.04	2.27E7	6.22E7	1	7293	20210305-AS.raw	4	2	2	450	472
3	2	sp|P35527|K1C9_HUMAN	R.GGSGGSYGGGGSGGGYGGGSGSR.G	Y	88.04	1790.7203	23	-0.7	896.3668	2	14.84	3.19E7	2.62E7	2	2501	20210305-sense.raw	5	3	2	491	513
3	2	sp|P35527|K1C9_HUMAN	R.KDIENQYETQITQIEHEVSSSGQEVQSSAK.E	Y	85.88	3391.6016	30	3.3	848.9105	4	26.78	1.36E7	6.75E6	1	8244	20210305-AS.raw	4	2	2	339	368
3	2	sp|P35527|K1C9_HUMAN	Y.SYGGGSGGGFSASSLGGGFGGGSR.G	Y	83.72	2021.8827	24	2.2	1011.9509	2	24.66	6.72E5	4.46E5	1	7078	20210305-AS.raw	2	1	1	72	95
3	2	sp|P35527|K1C9_HUMAN	K.NYSPYYNTIDDLKDQIVDLTVGNNK.T	Y	82.27	2901.4031	25	-1.6	1451.7064	2	32.37	5.34E7	3.8E7	1	11142	20210305-AS.raw	8	5	3	200	224
3	2	sp|P35527|K1C9_HUMAN	K.VQALEEANNDLENKIQDWYDK.K	Y	79.90	2534.1924	21	5.3	1268.1102	2	27.51	1.49E7	8.41E6	2	8324	20210305-sense.raw	5	3	2	171	191
3	2	sp|P35527|K1C9_HUMAN	R.GGGGSFGYSYGGGSGGGFSASSLGGGFGGGSR.G	Y	79.48	2704.1538	32	1.6	1353.0863	2	26.92	2.17E7	1.11E7	2	8002	20210305-sense.raw	6	3	3	64	95
3	2	sp|P35527|K1C9_HUMAN	K.SDLEMQYETLQEELMALKK.N	Y	78.41	2298.1123	19	1.7	767.0460	3	30.48	1.4E7	1.29E7	1	10271	20210305-AS.raw	4	2	2	272	290
3	2	sp|P35527|K1C9_HUMAN	K.SDLEM(+15.99)QYETLQEELMALKK.N	Y	78.37	2314.1072	19	0.6	1158.0615	2	30.49	4.29E5	5.51E6	1	10275	20210305-AS.raw	3	1	2	272	290	Oxidation (M)	M5:Oxidation (M):101.25
3	2	sp|P35527|K1C9_HUMAN	K.DIENQYETQITQIEHEVSSSGQEVQSSAK.E	Y	78.19	3263.5066	29	1.3	1088.8442	3	29.67	1.05E8	7.35E7	1	9829	20210305-AS.raw	6	3	3	340	368
3	2	sp|P35527|K1C9_HUMAN	K.SDLEM(+15.99)QYETLQEELMALK.K	Y	77.69	2186.0122	18	3.3	1094.0170	2	33.64	1.15E6	7.83E5	1	11742	20210305-AS.raw	2	1	1	272	289	Oxidation (M)	M5:Oxidation (M):135.36
3	2	sp|P35527|K1C9_HUMAN	K.SDLEM(+15.99)QYETLQEELM(+15.99)ALKK.N	Y	75.31	2330.1021	19	2.3	777.7098	3	30.02	8.21E7	2.04E7	1	10025	20210305-AS.raw	7	4	3	272	290	Oxidation (M)	M5:Oxidation (M):1000.00;M15:Oxidation (M):1000.00
3	2	sp|P35527|K1C9_HUMAN	K.EIETYHNLLEGGQ(+.98)EDFESSGAGK.I	Y	74.22	2510.1084	23	8.8	837.7175	3	25.01	1.28E7	1.34E7	1	7276	20210305-AS.raw	2	1	1	450	472	Deamidation (NQ)	Q13:Deamidation (NQ):21.46
3	2	sp|P35527|K1C9_HUMAN	K.NYSPYYNTIDDLK.D	Y	73.93	1604.7358	13	0.7	803.3758	2	25.32	7.02E6		1	7438	20210305-AS.raw	1	1	0	200	212
3	2	sp|P35527|K1C9_HUMAN	R.HGVQELEIELQSQLSKK.A	Y	73.73	1965.0531	17	1.8	656.0262	3	25.67	7.96E6	7.74E6	1	7628	20210305-AS.raw	3	2	1	375	391
3	2	sp|P35527|K1C9_HUMAN	K.VQALEEANN(+.98)DLENK.I	Y	73.21	1586.7423	14	0.9	794.3792	2	19.75	8.27E5		1	4760	20210305-AS.raw	2	2	0	171	184	Deamidation (NQ)	N9:Deamidation (NQ):17.01
3	2	sp|P35527|K1C9_HUMAN	K.VQALEEANNDLENK.I	Y	73.08	1585.7583	14	1.5	793.8876	2	20.89	3.1E7	1.76E7	1	5258	20210305-AS.raw	3	1	2	171	184
3	2	sp|P35527|K1C9_HUMAN	R.SGGGGGGGLGSGGSIR.S	Y	71.68	1231.5905	16	2.1	616.8038	2	16.75	7.38E7	5.58E7	1	3354	20210305-AS.raw	6	3	3	14	29
3	2	sp|P35527|K1C9_HUMAN	R.QEIEC(+57.02)QNQEYSLLLSIK.M	Y	71.54	2094.0303	17	2.1	1048.0247	2	28.73	6.18E6	2.7E6	1	9344	20210305-AS.raw	3	2	1	428	444	Carbamidomethylation	C5:Carbamidomethylation:1000.00
3	2	sp|P35527|K1C9_HUMAN	K.SDLEMQYETLQEELM(+15.99)ALKK.N	Y	70.45	2314.1072	19	3.6	1158.0651	2	29.79	7.29E6	1.38E7	2	9522	20210305-sense.raw	5	2	3	272	290	Oxidation (M)	M15:Oxidation (M):112.07
3	2	sp|P35527|K1C9_HUMAN	K.N(+.98)YSPYYNTIDDLKDQIVDLTVGNNK.T	Y	69.54	2902.3872	25	2.3	968.4719	3	34.87	5.83E5	1.01E5	1	12313	20210305-AS.raw	2	1	1	200	224	Deamidation (NQ)	N1:Deamidation (NQ):16.36
3	2	sp|P35527|K1C9_HUMAN	K.SDLEMQYETLQEELMALK.K	Y	67.68	2170.0173	18	3.6	1086.0199	2	33.78	2.53E6	2E6	1	11817	20210305-AS.raw	2	1	1	272	289
3	2	sp|P35527|K1C9_HUMAN	K.NYSPYYNTIDDLKDQ(+.98)IVDLTVGNNK.T	Y	67.40	2902.3872	25	4.8	1452.2079	2	32.28		1.01E6	2	10715	20210305-sense.raw	1	0	1	200	224	Deamidation (NQ)	Q15:Deamidation (NQ):23.01
3	2	sp|P35527|K1C9_HUMAN	Y.GGGSGGGFSASSLGGGFGGGSR.G	Y	66.42	1771.7874	22	-0.6	886.9005	2	23.71	2.36E4	6.53E4	2	6350	20210305-sense.raw	2	1	1	74	95
3	2	sp|P35527|K1C9_HUMAN	R.FSSSSGYGGGSSR.V	Y	65.73	1234.5214	13	1.7	618.2690	2	15.60	3.14E7	5.33E7	2	2806	20210305-sense.raw	6	3	3	47	59
3	2	sp|P35527|K1C9_HUMAN	R.Q(-17.03)GVDADINGLR.Q	Y	65.01	1139.5571	11	0.9	570.7864	2	25.18		6.82E6	2	7060	20210305-sense.raw	1	0	1	251	261	Pyro-glu from Q	Q1:Pyro-glu from Q:1000.00
3	2	sp|P35527|K1C9_HUMAN	R.QGVDADINGLR.Q	Y	64.13	1156.5836	11	3.1	579.3009	2	21.68	5.79E7	5E7	2	5416	20210305-sense.raw	6	3	3	251	261
3	2	sp|P35527|K1C9_HUMAN	G.SGGSYGGGGSGGGYGGGSGSR.G	Y	63.53	1676.6775	21	1.3	839.3471	2	15.07	1.42E5	9.96E4	1	2642	20210305-AS.raw	2	1	1	493	513
3	2	sp|P35527|K1C9_HUMAN	R.LEKEIETYHNLLEGGQEDFESSGAGK.I	Y	63.33	2879.3459	26	2.5	960.7916	3	25.34	0	5.9E6	1	7450	20210305-AS.raw	3	1	2	447	472
3	2	sp|P35527|K1C9_HUMAN	K.NYSPYYN(+.98)TIDDLKDQIVDLTVGNNK.T	Y	63.15	2902.3872	25	6.3	726.6086	4	32.41	3.41E5	2.26E5	1	11160	20210305-AS.raw	2	1	1	200	224	Deamidation (NQ)	N7:Deamidation (NQ):19.61
3	2	sp|P35527|K1C9_HUMAN	F.GGFGGGAGGGDGGILTANEK.S	Y	62.20	1690.7910	20	1.4	846.4040	2	22.41	1.31E5	3.92E5	2	5766	20210305-sense.raw	3	1	2	135	154
3	2	sp|P35527|K1C9_HUMAN	S.GGGGGGGLGSGGSIR.S	Y	61.47	1144.5585	15	1.5	573.2874	2	16.32	3.22E6	2.75E6	2	3101	20210305-sense.raw	2	1	1	15	29
3	2	sp|P35527|K1C9_HUMAN	R.Q(-17.03)GVDADIN(+.98)GLR.Q	Y	59.79	1140.5411	11	-6.1	571.2744	2	25.12	2.9E6		1	7337	20210305-AS.raw	1	1	0	251	261	Pyro-glu from Q; Deamidation (NQ)	Q1:Pyro-glu from Q:1000.00;N8:Deamidation (NQ):1000.00
3	2	sp|P35527|K1C9_HUMAN	R.Q(-17.03)VLDNLTMEK.S	Y	59.05	1172.5747	10	5.8	587.2980	2	27.78	1.21E6	9.42E5	2	8473	20210305-sense.raw	2	1	1	262	271	Pyro-glu from Q	Q1:Pyro-glu from Q:1000.00
3	2	sp|P35527|K1C9_HUMAN	K.STMQELNSR.L	Y	59.04	1064.4921	9	2.2	533.2545	2	16.72	3.57E7	4.67E7	2	3249	20210305-sense.raw	2	1	1	155	163
3	2	sp|P35527|K1C9_HUMAN	Q.ITQIEHEVSSSGQEVQSSAK.E	Y	58.89	2143.0393	20	6.9	715.3586	3	19.09	3.45E5	3.57E5	2	4290	20210305-sense.raw	3	1	2	349	368
3	2	sp|P35527|K1C9_HUMAN	N.LLEGGQEDFESSGAGK.I	Y	57.17	1622.7423	16	7.0	812.3841	2	21.01	8.34E4	7.32E4	1	5316	20210305-AS.raw	2	1	1	457	472
3	2	sp|P35527|K1C9_HUMAN	R.IKFEMEQNLR.Q	Y	57.07	1306.6703	10	3.1	436.5654	3	22.56	3.2E7	4.52E7	2	5832	20210305-sense.raw	9	4	5	241	250
3	2	sp|P35527|K1C9_HUMAN	R.QGVDADIN(+.98)GLR.Q	Y	56.55	1157.5676	11	2.8	579.7927	2	21.21	3.11E7	1.82E7	2	5199	20210305-sense.raw	4	2	2	251	261	Deamidation (NQ)	N8:Deamidation (NQ):104.80
3	2	sp|P35527|K1C9_HUMAN	R.QVLDNLTMEK.S	Y	54.69	1189.6013	10	1.3	595.8087	2	22.61	1.37E7	2.3E7	1	6093	20210305-AS.raw	2	1	1	262	271
3	2	sp|P35527|K1C9_HUMAN	R.QEYEQLIAK.N	Y	54.43	1120.5764	9	3.5	561.2974	2	21.17	5.67E7		1	5388	20210305-AS.raw	2	2	0	328	336
3	2	sp|P35527|K1C9_HUMAN	K.TLNDMRQEYEQLIAK.N	Y	53.72	1850.9197	15	2.1	617.9818	3	26.61	2.05E7	3E7	1	8156	20210305-AS.raw	7	3	4	322	336
3	2	sp|P35527|K1C9_HUMAN	R.QFSSSYLSR.S	Y	53.30	1073.5142	9	3.3	537.7661	2	20.88	1.93E7	8.93E6	2	5055	20210305-sense.raw	2	1	1	5	13
3	2	sp|P35527|K1C9_HUMAN	K.DIENQ(+.98)YETQITQIEHEVSSSGQEVQSSAK.E	Y	53.14	3264.4905	29	3.3	1089.1743	3	28.27		4.53E5	2	8738	20210305-sense.raw	1	0	1	340	368	Deamidation (NQ)	Q5:Deamidation (NQ):0.00
3	2	sp|P35527|K1C9_HUMAN	K.DQIVDLTVGNNK.T	Y	53.12	1314.6780	12	-1.4	658.3453	2	23.35	7.02E6	3.56E6	2	6197	20210305-sense.raw	2	1	1	213	224
3	2	sp|P35527|K1C9_HUMAN	K.TLLDIDNTR.M	Y	53.12	1059.5560	9	2.9	530.7868	2	23.57	1.14E8	7.93E7	1	6559	20210305-AS.raw	8	5	3	225	233
3	2	sp|P35527|K1C9_HUMAN	R.MTLDDFR.I	Y	52.92	896.4062	7	1.3	449.2110	2	24.51	2.05E7	3.57E7	1	6999	20210305-AS.raw	4	2	2	234	240
3	2	sp|P35527|K1C9_HUMAN	R.FSSSGGGGGGGR.F	Y	52.15	981.4264	12	6.1	491.7234	2	11.49	1.41E7	7.44E6	2	1235	20210305-sense.raw	4	1	3	35	46
3	2	sp|P35527|K1C9_HUMAN	L.SRSGGGGGGGLGSGGSIR.S	Y	51.86	1474.7236	18	1.1	492.5824	3	14.88	7.88E6	3.38E6	1	2566	20210305-AS.raw	2	1	1	12	29
3	2	sp|P35527|K1C9_HUMAN	K.DIEN(+.98)QYETQITQIEHEVSSSGQEVQSSAK.E	Y	51.69	3264.4905	29	5.4	1089.1766	3	28.31	8.88E5	4.78E6	1	9114	20210305-AS.raw	2	1	1	340	368	Deamidation (NQ)	N4:Deamidation (NQ):9.34
3	2	sp|P35527|K1C9_HUMAN	R.QVLDNLTM(+15.99)EK.S	Y	50.90	1205.5962	10	2.8	603.8071	2	21.18	6.48E7	3.22E7	1	5389	20210305-AS.raw	6	2	4	262	271	Oxidation (M)	M8:Oxidation (M):1000.00
3	2	sp|P35527|K1C9_HUMAN	R.Q(-17.03)VLDNLTM(+15.99)EK.S	Y	50.83	1188.5696	10	2.5	595.2936	2	26.09	1.34E6		1	7862	20210305-AS.raw	1	1	0	262	271	Pyro-glu from Q; Oxidation (M)	Q1:Pyro-glu from Q:1000.00;M8:Oxidation (M):1000.00
3	2	sp|P35527|K1C9_HUMAN	K.STM(+15.99)QELNSR.L	Y	50.38	1080.4869	9	0.2	541.2509	2	15.43	2.87E7	1.81E7	2	2732	20210305-sense.raw	8	3	5	155	163	Oxidation (M)	M3:Oxidation (M):1000.00
3	2	sp|P35527|K1C9_HUMAN	G.GGGGGGLGSGGSIR.S	Y	49.63	1087.5370	14	-0.2	544.7756	2	16.36	2.15E5	1.46E5	2	3118	20210305-sense.raw	2	1	1	16	29
3	2	sp|P35527|K1C9_HUMAN	R.IKFEM(+15.99)EQNLR.Q	Y	49.24	1322.6653	10	1.7	662.3411	2	19.29	8.5E7	3.66E7	1	4533	20210305-AS.raw	7	4	3	241	250	Oxidation (M)	M5:Oxidation (M):1000.00
3	2	sp|P35527|K1C9_HUMAN	K.IQDWYDK.K	Y	47.13	966.4447	7	3.4	484.2313	2	21.22	6.11E6	4.02E6	1	5407	20210305-AS.raw	2	1	1	185	191
3	2	sp|P35527|K1C9_HUMAN	K.IQDWYDKK.G	Y	47.05	1094.5397	8	1.9	548.2781	2	18.77	8.41E6	4.84E6	1	4289	20210305-AS.raw	3	2	1	185	192
3	2	sp|P35527|K1C9_HUMAN	R.FSSSGGGGGGGRFSSSSGYGGGSSR.V	Y	46.99	2197.9373	25	0.5	733.6534	3	17.26	4.95E5		1	3583	20210305-AS.raw	1	1	0	35	59
3	2	sp|P35527|K1C9_HUMAN	K.FEMEQNLR.Q	Y	46.88	1065.4913	8	2.0	533.7540	2	21.13	4.53E6	5.1E6	2	5167	20210305-sense.raw	3	1	2	243	250
3	2	sp|P35527|K1C9_HUMAN	K.TLNDM(+15.99)RQEYEQLIAK.N	Y	46.79	1866.9146	15	1.0	934.4655	2	23.34	2.73E7	1.49E7	1	6452	20210305-AS.raw	8	4	4	322	336	Oxidation (M)	M5:Oxidation (M):1000.00
3	2	sp|P35527|K1C9_HUMAN	K.FEM(+15.99)EQNLR.Q	Y	44.99	1081.4862	8	1.4	541.7512	2	17.25	7.61E6	4.99E6	2	3462	20210305-sense.raw	3	2	1	243	250	Oxidation (M)	M3:Oxidation (M):1000.00
3	2	sp|P35527|K1C9_HUMAN	R.M(+15.99)TLDDFR.I	Y	44.59	912.4011	7	1.6	457.2086	2	20.90	6.82E7	3.17E7	1	5265	20210305-AS.raw	4	3	1	234	240	Oxidation (M)	M1:Oxidation (M):1000.00
3	2	sp|P35527|K1C9_HUMAN	R.LASYLDK.V	N	43.52	808.4330	7	1.4	405.2244	2	19.18	1.61E8	1.1E8	2	4333	20210305-sense.raw	4	2	2	164	170
3	2	sp|P35527|K1C9_HUMAN	K.KGPAAIQK.N	Y	43.10	811.4916	8	6.6	406.7557	2	11.49	1.38E7	7.86E6	1	1246	20210305-AS.raw	5	3	2	192	199
3	2	sp|P35527|K1C9_HUMAN	K.SLEDTKNR.Y	Y	40.55	961.4828	8	6.4	481.7518	2	11.51	9.97E5	1.07E6	2	1246	20210305-sense.raw	2	1	1	397	404
3	2	sp|P35527|K1C9_HUMAN	R.Q(-17.03)EIEC(+57.02)QNQEYSLLLSIK.M	Y	40.41	2077.0037	17	-0.1	1039.5090	2	32.92		1.1E5	2	11006	20210305-sense.raw	1	0	1	428	444	Pyro-glu from Q; Carbamidomethylation	Q1:Pyro-glu from Q:1000.00;C5:Carbamidomethylation:1000.00
3	2	sp|P35527|K1C9_HUMAN	F.GGGAGGGDGGILTANEK.S	Y	40.05	1429.6797	17	1.9	715.8484	2	18.91	9.61E4		1	4360	20210305-AS.raw	1	1	0	138	154
3	2	sp|P35527|K1C9_HUMAN	K.SDLEMQYETLQ(+.98)EELM(+15.99)ALKK.N	Y	40.04	2315.0913	19	7.5	1158.5616	2	30.05	6.46E4		1	10042	20210305-AS.raw	1	1	0	272	290	Deamidation (NQ); Oxidation (M)	Q11:Deamidation (NQ):10.19;M15:Oxidation (M):17.73
3	2	sp|P35527|K1C9_HUMAN	K.DQIVDLTVGN(+.98)NK.T	Y	40.00	1315.6620	12	0.7	658.8387	2	24.20		1.53E5	2	6575	20210305-sense.raw	1	0	1	213	224	Deamidation (NQ)	N10:Deamidation (NQ):14.02
3	2	sp|P35527|K1C9_HUMAN	K.IGLGGRGGSGGSYGR.G	Y	39.58	1349.6799	15	0.9	675.8478	2	17.17	2.99E5		1	3543	20210305-AS.raw	1	1	0	473	487
3	2	sp|P35527|K1C9_HUMAN	K.TLNDMR.Q	Y	39.37	748.3538	6	0.5	375.1844	2	15.31	1.9E7	2.38E7	2	2679	20210305-sense.raw	4	2	2	322	327
3	2	sp|P35527|K1C9_HUMAN	F.SASSLGGGFGGGSR.G	Y	39.14	1195.5581	14	4.4	598.7889	2	19.08	8.19E5	4.96E5	1	4440	20210305-AS.raw	2	1	1	82	95
3	2	sp|P35527|K1C9_HUMAN	Y.YNTIDDLKDQIVDLTVGNNK.T	Y	38.55	2277.1489	20	2.1	760.0585	3	29.97	2.83E6		1	9994	20210305-AS.raw	1	1	0	205	224
3	2	sp|P35527|K1C9_HUMAN	K.GPAAIQK.N	Y	38.41	683.3966	7	0.9	342.7059	2	12.09	3.42E7	2.61E7	1	1525	20210305-AS.raw	6	3	3	193	199
3	2	sp|P35527|K1C9_HUMAN	K.STM(+15.99)QELN(+.98)SR.L	Y	38.17	1081.4709	9	2.6	541.7441	2	14.28		2.01E5	2	2286	20210305-sense.raw	1	0	1	155	163	Oxidation (M); Deamidation (NQ)	M3:Oxidation (M):1000.00;N7:Deamidation (NQ):19.05
3	2	sp|P35527|K1C9_HUMAN	R.GGSGGSHGGGSGFGGESGGS.Y	Y	37.84	1550.5981	20	2.3	776.3082	2	14.17	1.61E5	1.53E5	2	2247	20210305-sense.raw	2	1	1	580	599
3	2	sp|P35527|K1C9_HUMAN	K.VQALEEANN(+.98)DLENKIQDWYDK.K	Y	37.41	2535.1765	21	7.4	846.0724	3	27.07		1.52E5	2	8084	20210305-sense.raw	1	0	1	171	191	Deamidation (NQ)	N9:Deamidation (NQ):0.00
3	2	sp|P35527|K1C9_HUMAN	S.SLGGGFGGGSR.G	Y	35.94	950.4570	11	1.7	476.2366	2	18.59	6.63E6		1	4203	20210305-AS.raw	1	1	0	85	95
3	2	sp|P35527|K1C9_HUMAN	N.VAPGKDLTK.T	Y	33.32	927.5389	9	2.5	464.7779	2	13.34	3.68E6	2.74E6	2	1931	20210305-sense.raw	4	2	2	313	321
3	2	sp|P35527|K1C9_HUMAN	R.QEYEQ(+.98)LIAK.N	Y	32.93	1121.5604	9	-4.0	561.7852	2	21.49	1.45E6		1	5543	20210305-AS.raw	1	1	0	328	336	Deamidation (NQ)	Q5:Deamidation (NQ):0.00
3	2	sp|P35527|K1C9_HUMAN	K.NHKEEMSQLTGQNSGDVNVEINVAPGK.D	Y	32.64	2894.3828	27	4.4	724.6061	4	22.83	5.73E5		1	6197	20210305-AS.raw	2	2	0	291	317
3	2	sp|P35527|K1C9_HUMAN	K.SLEDTK.N	N	31.56	691.3388	6	1.6	692.3472	1	11.80	1.03E7	1.35E7	2	1398	20210305-sense.raw	5	2	3	397	402
3	2	sp|P35527|K1C9_HUMAN	R.GSRGGSGGSYGGGGSGGGYGGGSGSR.G	Y	31.28	2090.8750	26	4.4	697.9687	3	13.77		2.42E5	2	2086	20210305-sense.raw	1	0	1	488	513
3	2	sp|P35527|K1C9_HUMAN	K.KAALEK.S	Y	31.02	658.4014	6	2.1	330.2086	2	11.52	6.95E6	1.13E6	1	1263	20210305-AS.raw	2	1	1	391	396
3	2	sp|P35527|K1C9_HUMAN	K.EEMSQLTGQNSGDVNVEINVAPGKDLTK.T	Y	30.90	2972.4397	28	-1.2	991.8193	3	24.72	8.21E4		1	7115	20210305-AS.raw	1	1	0	294	321
3	2	sp|P35527|K1C9_HUMAN	R.GGSGGSHGGGSGFGGESGGSYGGGEE.A	Y	30.33	2142.8110	26	1.0	1072.4138	2	18.02		1.77E5	2	3793	20210305-sense.raw	1	0	1	580	605
3	2	sp|P35527|K1C9_HUMAN	L.TVGNNKTLLDIDNTR.M	Y	29.74	1672.8744	15	-0.3	558.6319	3	21.29	3.39E5		1	5442	20210305-AS.raw	1	1	0	219	233
3	2	sp|P35527|K1C9_HUMAN	N.TIDDLK.D	N	28.72	703.3752	6	1.5	352.6954	2	16.64	1.26E7		1	3308	20210305-AS.raw	1	1	0	207	212
3	2	sp|P35527|K1C9_HUMAN	R.GGSGGSHGGGSGFGGE.S	Y	28.66	1262.4912	16	3.0	632.2548	2	14.34	1.29E6	1.28E6	2	2310	20210305-sense.raw	2	1	1	580	595
3	2	sp|P35527|K1C9_HUMAN	K.EVTQLR.H	Y	28.03	744.4130	6	1.8	373.2144	2	15.12	6.31E7	5.83E7	1	2662	20210305-AS.raw	2	1	1	369	374
3	2	sp|P35527|K1C9_HUMAN	K.E(-18.01)VTQLR.H	Y	26.95	726.4024	6	1.2	364.2089	2	15.22	5.59E6	5.24E6	1	2697	20210305-AS.raw	2	1	1	369	374	Pyro-glu from E	E1:Pyro-glu from E:1000.00
3	2	sp|P35527|K1C9_HUMAN	K.EIETYHNLLEGGQEDFESS.G	Y	24.94	2195.9495	19	5.6	1098.9882	2	26.97		2.6E5	2	8032	20210305-sense.raw	1	0	1	450	468
3	2	sp|P35527|K1C9_HUMAN	K.TLN(+.98)DMR.Q	Y	24.29	749.3378	6	2.2	375.6770	2	16.65		1.22E5	2	3221	20210305-sense.raw	1	0	1	322	327	Deamidation (NQ)	N3:Deamidation (NQ):1000.00
3	2	sp|P35527|K1C9_HUMAN	R.HGVQELEIELQ(+.98)SQ(+.98)LSK.K	Y	23.46	1838.9261	16	-7.6	920.4634	2	28.85	0		1	9416	20210305-AS.raw	1	1	0	375	390	Deamidation (NQ)	Q11:Deamidation (NQ):46.13;Q13:Deamidation (NQ):41.41
3	2	sp|P35527|K1C9_HUMAN	K.MRLEK.E	N	23.18	675.3738	5	2.4	338.6950	2	13.56	8.74E6	1.61E7	2	2014	20210305-sense.raw	2	1	1	445	449
3	2	sp|P35527|K1C9_HUMAN	K.NHKEEMSQLTGQ.N	Y	23.17	1400.6354	12	0.6	701.3254	2	17.30		5E5	2	3486	20210305-sense.raw	1	0	1	291	302
3	2	sp|P35527|K1C9_HUMAN	K.DIENQYETQITQIEHEVSSS.G	Y	22.24	2349.0608	20	6.4	1175.5452	2	31.38		2.62E5	2	10294	20210305-sense.raw	1	0	1	340	359
3	2	sp|P35527|K1C9_HUMAN	K.TLNDM(+15.99)R.Q	Y	22.21	764.3487	6	-1.3	383.1811	2	11.56	1.38E6		1	1286	20210305-AS.raw	1	1	0	322	327	Oxidation (M)	M5:Oxidation (M):1000.00
3	2	sp|P35527|K1C9_HUMAN	R.GGSGGSHGGGSGFGGES.G	Y	21.99	1349.5232	17	2.5	675.7706	2	14.29	1.5E5		1	2334	20210305-AS.raw	1	1	0	580	596
3	2	sp|P35527|K1C9_HUMAN	S.DLEMQYETLQEELMALKK.N	Y	21.68	2211.0803	18	4.5	738.0374	3	31.38		2.33E5	2	10298	20210305-sense.raw	1	0	1	273	290
3	2	sp|P35527|K1C9_HUMAN	R.FSSSGGGGGGGRFSSS.S	Y	21.58	1389.5908	16	0.2	695.8028	2	16.59	7.09E4	6.51E4	2	3197	20210305-sense.raw	2	1	1	35	50
3	2	sp|P35527|K1C9_HUMAN	R.GGSGGSYGGGSGSGGGSGGGYGGGSGGGHSGGSGGGH.S	Y	20.09	2740.0479	37	1.0	914.3575	3	13.78	1.95E5		1	2133	20210305-AS.raw	1	1	0	514	550
1	4	sp|P04264|K2C1_HUMAN	R.GSYGSGGSSYGSGGGSYGSGGGGGGHGSYGSGSSSGGYR.G	Y	98.45	3311.3008	39	6.5	828.8378	4	18.19	2.69E7		1	4023	20210305-AS.raw	3	3	0	550	588
1	4	sp|P04264|K2C1_HUMAN	R.M(+15.99)SGEC(+57.02)APNVSVSVSTSHTTISGGGSR.G	Y	96.51	2580.1545	26	-1.1	1291.0831	2	20.19	2.32E7	1.14E7	1	4925	20210305-AS.raw	7	5	2	493	518	Oxidation (M); Carbamidomethylation	M1:Oxidation (M):1000.00;C5:Carbamidomethylation:1000.00
1	4	sp|P04264|K2C1_HUMAN	R.M(+15.99)SGEC(+57.02)APN(+.98)VSVSVSTSHTTISGGGSR.G	Y	95.91	2581.1384	26	5.7	1291.5839	2	20.18	2.11E5	1.48E4	1	4921	20210305-AS.raw	2	1	1	493	518	Oxidation (M); Carbamidomethylation; Deamidation (NQ)	M1:Oxidation (M):1000.00;C5:Carbamidomethylation:1000.00;N8:Deamidation (NQ):1000.00
1	4	sp|P04264|K2C1_HUMAN	R.FSSC(+57.02)GGGGGSFGAGGGFGSR.S	Y	89.82	1764.7274	20	0.9	883.3718	2	22.96	3.21E7	1.92E7	1	6262	20210305-AS.raw	9	6	3	46	65	Carbamidomethylation	C4:Carbamidomethylation:1000.00
1	4	sp|P04264|K2C1_HUMAN	R.GGGGGGYGSGGSSYGSGGGSYGSGGGGGGGR.G	Y	89.57	2382.9446	31	1.1	1192.4808	2	17.28	2.31E7	2.15E7	1	3596	20210305-AS.raw	6	3	3	519	549
1	4	sp|P04264|K2C1_HUMAN	R.THNLEPYFESFINNLR.R	Y	87.60	1992.9694	16	3.7	997.4957	2	31.44	2.06E8	1.12E8	2	10330	20210305-sense.raw	13	6	7	224	239
1	4	sp|P04264|K2C1_HUMAN	R.MSGEC(+57.02)APNVSVSVSTSHTTISGGGSR.G	Y	84.61	2564.1594	26	3.7	855.7302	3	21.07	2.22E7	1.55E7	1	5340	20210305-AS.raw	9	5	4	493	518	Carbamidomethylation	C5:Carbamidomethylation:1000.00
1	4	sp|P04264|K2C1_HUMAN	K.LNDLEDALQQAKEDLAR.L	Y	80.57	1940.9802	17	3.9	971.5012	2	28.83	5.04E6	7.69E6	2	9047	20210305-sense.raw	4	2	2	444	460
1	4	sp|P04264|K2C1_HUMAN	R.THNLEPYFESFINNLRR.R	Y	80.28	2149.0703	17	3.0	538.2765	4	29.61	8.89E7	6.86E7	2	9431	20210305-sense.raw	13	7	6	224	240
1	4	sp|P04264|K2C1_HUMAN	R.THNLEPYFESFIN(+.98)NLR.R	Y	79.80	1993.9534	16	3.1	665.6605	3	28.65	8.24E6	3.43E6	2	8947	20210305-sense.raw	4	2	2	224	239	Deamidation (NQ)	N13:Deamidation (NQ):12.28
1	4	sp|P04264|K2C1_HUMAN	K.KQISNLQQSISDAEQR.G	Y	79.65	1843.9387	16	1.6	922.9781	2	20.61	9.86E6	7.09E6	1	5117	20210305-AS.raw	4	2	2	417	432
1	4	sp|P04264|K2C1_HUMAN	K.SKAEAESLYQSK.Y	Y	79.30	1339.6619	12	2.1	670.8396	2	16.26	1.28E8	1.25E8	2	3077	20210305-sense.raw	6	3	3	365	376
1	4	sp|P04264|K2C1_HUMAN	R.GSGGGSSGGSIGGR.G	Y	75.58	1091.4955	14	1.3	546.7557	2	11.95	3.87E7	3.62E7	2	1443	20210305-sense.raw	9	5	4	603	616
1	4	sp|P04264|K2C1_HUMAN	K.Q(-17.03)ISNLQQSISDAEQR.G	Y	74.94	1698.8173	15	4.9	850.4200	2	27.71	1.47E7	7.27E6	2	8430	20210305-sense.raw	2	1	1	418	432	Pyro-glu from Q	Q1:Pyro-glu from Q:1000.00
1	4	sp|P04264|K2C1_HUMAN	K.QISNLQQSISDAEQR.G	Y	74.63	1715.8438	15	2.4	858.9312	2	20.83	1.33E8	1.03E8	1	5232	20210305-AS.raw	12	6	6	418	432
1	4	sp|P04264|K2C1_HUMAN	R.SGGGFSSGSAGIINYQR.R	Y	72.53	1656.7855	17	6.5	829.4055	2	22.89	2.34E7	1.28E7	2	5988	20210305-sense.raw	4	2	2	13	29
1	4	sp|P04264|K2C1_HUMAN	K.SLNNQFASFIDKVR.F	N	71.18	1637.8525	14	2.3	546.9594	3	27.26	1.42E7	1.65E7	1	8511	20210305-AS.raw	3	1	2	186	199
1	4	sp|P04264|K2C1_HUMAN	R.TNAENEFVTIKK.D	Y	69.44	1392.7249	12	2.8	697.3716	2	19.59	1.66E8	1.32E8	1	4682	20210305-AS.raw	8	4	4	278	289
1	4	sp|P04264|K2C1_HUMAN	K.QISN(+.98)LQQSISDAEQR.G	Y	68.82	1716.8279	15	4.9	859.4254	2	24.82	2.36E5	9.2E4	1	7166	20210305-AS.raw	2	1	1	418	432	Deamidation (NQ)	N4:Deamidation (NQ):32.28
1	4	sp|P04264|K2C1_HUMAN	R.LDSELKNM(+15.99)QDM(+15.99)VEDYR.N	Y	68.43	2016.8768	16	0.2	1009.4459	2	20.05	6.42E6	1.93E6	2	4706	20210305-sense.raw	4	2	2	252	267	Oxidation (M)	M8:Oxidation (M):1000.00;M11:Oxidation (M):1000.00
1	4	sp|P04264|K2C1_HUMAN	R.FLEQQNQVLQTK.W	N	65.50	1474.7780	12	3.0	738.3984	2	21.70	3.16E8	1.93E8	2	5428	20210305-sense.raw	11	5	6	200	211
1	4	sp|P04264|K2C1_HUMAN	K.N(+.98)KLNDLEDALQQAK.E	Y	64.57	1599.8104	14	4.0	800.9157	2	26.29	4.88E5		1	7967	20210305-AS.raw	1	1	0	442	455	Deamidation (NQ)	N1:Deamidation (NQ):22.78
1	4	sp|P04264|K2C1_HUMAN	R.LDSELKNMQDMVEDYR.N	Y	64.52	1984.8870	16	2.2	662.6377	3	26.68		7.89E5	2	7870	20210305-sense.raw	1	0	1	252	267
1	4	sp|P04264|K2C1_HUMAN	K.NMQDMVEDYR.N	Y	63.42	1299.5223	10	3.2	650.7705	2	23.40	3.05E7	2.88E7	1	6477	20210305-AS.raw	3	1	2	258	267
1	4	sp|P04264|K2C1_HUMAN	K.SLNN(+.98)QFASFIDKVR.F	N	63.41	1638.8365	14	6.3	547.2896	3	27.73	1.48E6		1	8778	20210305-AS.raw	1	1	0	186	199	Deamidation (NQ)	N4:Deamidation (NQ):0.00
1	4	sp|P04264|K2C1_HUMAN	Q.SLLQPLNVEIDPEIQK.V	N	63.26	1835.0040	16	0.9	918.5101	2	29.28	2.98E5	7.72E5	1	9613	20210305-AS.raw	2	1	1	160	175
1	4	sp|P04264|K2C1_HUMAN	K.NKLNDLEDALQQAK.E	Y	63.03	1598.8264	14	1.6	533.9503	3	24.98	6.36E7	5.3E7	2	6957	20210305-sense.raw	7	3	4	442	455
1	4	sp|P04264|K2C1_HUMAN	R.DYQELMNTK.L	N	62.96	1140.5121	9	0.4	571.2635	2	21.84	3.05E7	4.78E7	2	5496	20210305-sense.raw	2	1	1	464	472
1	4	sp|P04264|K2C1_HUMAN	K.SLNNQFASFIDK.V	N	62.40	1382.6830	12	2.7	692.3506	2	26.78	1.05E8	4.24E7	1	8242	20210305-AS.raw	5	2	3	186	197
1	4	sp|P04264|K2C1_HUMAN	R.SLDLDSIIAEVK.A	N	62.34	1301.7078	12	2.3	651.8627	2	31.50	2.28E8	1.4E8	1	10757	20210305-AS.raw	7	4	3	344	355
1	4	sp|P04264|K2C1_HUMAN	K.NKLN(+.98)DLEDALQQAK.E	Y	62.00	1599.8104	14	-0.8	800.9119	2	25.81	2.25E6	1.62E6	2	7408	20210305-sense.raw	3	1	2	442	455	Deamidation (NQ)	N4:Deamidation (NQ):16.65
1	4	sp|P04264|K2C1_HUMAN	K.SLNN(+.98)QFASFIDK.V	N	61.76	1383.6670	12	7.7	692.8461	2	27.84		7.24E5	2	8507	20210305-sense.raw	1	0	1	186	197	Deamidation (NQ)	N4:Deamidation (NQ):24.44
1	4	sp|P04264|K2C1_HUMAN	N.QSLLQPLNVEIDPEIQK.V	N	61.55	1963.0625	17	2.5	982.5410	2	29.00	3.89E6	3.97E6	1	9493	20210305-AS.raw	2	1	1	159	175
1	4	sp|P04264|K2C1_HUMAN	R.TN(+.98)AENEFVTIK.K	Y	61.43	1265.6139	11	3.0	633.8161	2	23.62	1.46E6	1.61E6	1	6578	20210305-AS.raw	3	1	2	278	288	Deamidation (NQ)	N2:Deamidation (NQ):68.31
1	4	sp|P04264|K2C1_HUMAN	K.LALDLEIATYR.T	N	61.02	1276.7026	11	1.4	639.3595	2	28.47	1.49E7	4.93E6	2	8845	20210305-sense.raw	7	5	2	473	483
1	4	sp|P04264|K2C1_HUMAN	K.N(+.98)MQDMVEDYR.N	Y	60.99	1300.5063	10	2.1	651.2618	2	26.19	2.28E5		1	7916	20210305-AS.raw	1	1	0	258	267	Deamidation (NQ)	N1:Deamidation (NQ):14.04
1	4	sp|P04264|K2C1_HUMAN	K.LNDLEDALQQAK.E	Y	60.71	1356.6885	12	2.0	679.3528	2	24.53		5.11E7	2	6733	20210305-sense.raw	1	0	1	444	455
1	4	sp|P04264|K2C1_HUMAN	K.NMQDM(+15.99)VEDYR.N	Y	60.58	1315.5173	10	1.3	658.7668	2	20.30	4.14E7	2.48E7	1	4965	20210305-AS.raw	4	2	2	258	267	Oxidation (M)	M5:Oxidation (M):62.26
1	4	sp|P04264|K2C1_HUMAN	R.LLRDYQELMNTK.L	N	60.52	1522.7814	12	3.1	762.4003	2	23.47	5.48E6	9.4E6	2	6254	20210305-sense.raw	4	2	2	461	472
1	4	sp|P04264|K2C1_HUMAN	N.QSLLQPLNVEIDPEIQKVK.S	Y	60.49	2190.2258	19	1.6	731.0837	3	27.42	4.05E5		1	8598	20210305-AS.raw	1	1	0	159	177
1	4	sp|P04264|K2C1_HUMAN	K.KDVDGAYMTK.V	Y	60.45	1126.5328	10	1.4	564.2745	2	15.50	2.24E6	4.26E6	1	2822	20210305-AS.raw	2	1	1	289	298
1	4	sp|P04264|K2C1_HUMAN	R.TNAENEFVTIK.K	Y	60.24	1264.6299	11	2.9	633.3240	2	22.56	7.69E7	6E7	2	5833	20210305-sense.raw	6	3	3	278	288
1	4	sp|P04264|K2C1_HUMAN	K.SLN(+.98)NQFASFIDK.V	N	59.13	1383.6670	12	2.4	692.8424	2	27.75	3.51E6		1	8789	20210305-AS.raw	1	1	0	186	197	Deamidation (NQ)	N3:Deamidation (NQ):15.91
1	4	sp|P04264|K2C1_HUMAN	K.AQYEDIAQK.S	Y	58.74	1064.5138	9	3.8	533.2662	2	17.48	1.07E8	1.35E8	2	3559	20210305-sense.raw	4	2	2	356	364
1	4	sp|P04264|K2C1_HUMAN	R.TN(+.98)AENEFVTIKK.D	Y	58.00	1393.7089	12	1.9	697.8630	2	20.52	3.16E6	2.53E6	2	4893	20210305-sense.raw	4	2	2	278	289	Deamidation (NQ)	N2:Deamidation (NQ):47.09
1	4	sp|P04264|K2C1_HUMAN	K.WELLQQVDTSTR.T	Y	57.47	1474.7416	12	3.3	738.3805	2	26.91	2.8E7	1E7	2	7996	20210305-sense.raw	2	1	1	212	223
1	4	sp|P04264|K2C1_HUMAN	S.VSTSHTTISGGGSR.G	Y	57.46	1345.6586	14	0.9	449.5605	3	13.00	4.62E6	5.68E6	1	1848	20210305-AS.raw	5	2	3	505	518
1	4	sp|P04264|K2C1_HUMAN	K.NM(+15.99)QDMVEDYR.N	Y	56.07	1315.5173	10	1.4	658.7668	2	19.66	4.8E5	2.39E6	2	4568	20210305-sense.raw	3	1	2	258	267	Oxidation (M)	M2:Oxidation (M):68.47
1	4	sp|P04264|K2C1_HUMAN	K.NM(+15.99)QDM(+15.99)VEDYR.N	Y	55.73	1331.5122	10	0.7	666.7639	2	17.16	2.04E7	1.02E7	2	3428	20210305-sense.raw	4	2	2	258	267	Oxidation (M)	M2:Oxidation (M):1000.00;M5:Oxidation (M):1000.00
1	4	sp|P04264|K2C1_HUMAN	R.TNAEN(+.98)EFVTIKK.D	Y	55.36	1393.7089	12	1.5	697.8627	2	18.83	2.43E6	6.31E5	2	4166	20210305-sense.raw	3	2	1	278	289	Deamidation (NQ)	N5:Deamidation (NQ):62.26
1	4	sp|P04264|K2C1_HUMAN	R.LDSELKNM(+15.99)QDMVEDYR.N	Y	55.34	2000.8820	16	3.4	1001.4517	2	21.87	3.11E5	3.2E5	2	5513	20210305-sense.raw	2	1	1	252	267	Oxidation (M)	M8:Oxidation (M):38.16
1	4	sp|P04264|K2C1_HUMAN	R.GENALKDAK.N	Y	54.01	944.4927	9	0.7	473.2540	2	12.35	1.46E7	1.49E7	2	1568	20210305-sense.raw	8	3	5	433	441
1	4	sp|P04264|K2C1_HUMAN	R.THNLEPYFESFIN(+.98)NLRR.R	Y	53.87	2150.0544	17	3.1	717.6943	3	26.99	2.59E6	1.76E6	1	8362	20210305-AS.raw	2	1	1	224	240	Deamidation (NQ)	N13:Deamidation (NQ):17.01
1	4	sp|P04264|K2C1_HUMAN	N.Q(-17.03)SLLQPLNVEIDPEIQK.V	N	53.25	1946.0360	17	3.6	974.0288	2	33.55	6.64E5	7.97E5	2	11314	20210305-sense.raw	2	1	1	159	175	Pyro-glu from Q	Q1:Pyro-glu from Q:1000.00
1	4	sp|P04264|K2C1_HUMAN	R.NKYEDEINK.R	N	53.24	1151.5458	9	1.4	576.7809	2	15.70	2.45E6	3.09E6	1	2911	20210305-AS.raw	2	1	1	268	276
1	4	sp|P04264|K2C1_HUMAN	K.AEAESLYQSK.Y	Y	51.75	1124.5349	10	3.1	563.2765	2	17.65	4.47E7	4.19E7	2	3630	20210305-sense.raw	3	2	1	367	376
1	4	sp|P04264|K2C1_HUMAN	K.DVDGAYMTK.V	Y	51.33	998.4379	9	1.9	500.2271	2	18.43	3.34E7	3.96E7	2	3964	20210305-sense.raw	2	1	1	290	298
1	4	sp|P04264|K2C1_HUMAN	K.YEELQITAGR.H	N	50.86	1178.5931	10	2.8	590.3055	2	23.34	1.45E8	1.43E8	2	6194	20210305-sense.raw	20	11	9	377	386
1	4	sp|P04264|K2C1_HUMAN	K.KDVDGAYM(+15.99)TK.V	Y	50.70	1142.5277	10	1.6	572.2720	2	13.31	4.19E6	2.38E6	1	1946	20210305-AS.raw	2	1	1	289	298	Oxidation (M)	M8:Oxidation (M):1000.00
1	4	sp|P04264|K2C1_HUMAN	K.DVDGAYM(+15.99)TK.V	Y	50.12	1014.4328	9	2.7	508.2250	2	15.94	2.59E7	3.16E7	2	2946	20210305-sense.raw	7	3	4	290	298	Oxidation (M)	M7:Oxidation (M):1000.00
1	4	sp|P04264|K2C1_HUMAN	R.DYQELM(+15.99)NTK.L	N	50.08	1156.5071	9	0.7	579.2612	2	17.91	5.49E7	2.64E7	2	3742	20210305-sense.raw	3	2	1	464	472	Oxidation (M)	M6:Oxidation (M):1000.00
1	4	sp|P04264|K2C1_HUMAN	L.LQPLNVEIDPEIQK.V	N	50.02	1634.8879	14	2.4	818.4532	2	26.30		4.26E5	2	7680	20210305-sense.raw	1	0	1	162	175
1	4	sp|P04264|K2C1_HUMAN	R.LLRDYQELM(+15.99)NTK.L	N	49.90	1538.7762	12	2.6	513.9340	3	20.34	4.05E6	4.04E6	1	4986	20210305-AS.raw	3	1	2	461	472	Oxidation (M)	M9:Oxidation (M):1000.00
1	4	sp|P04264|K2C1_HUMAN	R.TLLEGEESR.M	N	48.76	1032.5087	9	2.2	517.2628	2	18.47	1.71E8	1.52E8	1	4145	20210305-AS.raw	4	2	2	484	492
1	4	sp|P04264|K2C1_HUMAN	L.NVEIDPEIQK.V	N	47.45	1183.6084	10	3.0	592.8132	2	20.96	1.63E7	1.52E7	2	5089	20210305-sense.raw	2	1	1	166	175
1	4	sp|P04264|K2C1_HUMAN	R.LRSEIDNVK.K	N	47.32	1072.5876	9	1.8	537.3021	2	16.09	1.96E7	1.81E7	1	3080	20210305-AS.raw	4	2	2	408	416
1	4	sp|P04264|K2C1_HUMAN	R.SLVNLGGSK.S	Y	46.61	873.4919	9	0.6	437.7535	2	20.14	7.41E7	6.32E7	2	4739	20210305-sense.raw	3	1	2	66	74
1	4	sp|P04264|K2C1_HUMAN	K.IEISELNRVIQR.L	N	46.51	1468.8362	12	2.1	490.6204	3	24.43	3.48E6		1	6962	20210305-AS.raw	2	2	0	396	407
1	4	sp|P04264|K2C1_HUMAN	K.YEDEINKR.T	N	45.53	1065.5090	8	1.7	356.1776	3	14.08	3.48E7	2.8E7	2	2202	20210305-sense.raw	8	4	4	270	277
1	4	sp|P04264|K2C1_HUMAN	Q.FASFIDKVR.F	N	45.23	1081.5920	9	2.9	541.8049	2	22.66	4.27E6	3.69E6	1	6116	20210305-AS.raw	2	1	1	191	199
1	4	sp|P04264|K2C1_HUMAN	T.RTHNLEPYFESFINNLR.R	Y	45.02	2149.0703	17	1.3	717.3650	3	30.65	7.29E7	5.81E7	2	9955	20210305-sense.raw	2	1	1	223	239
1	4	sp|P04264|K2C1_HUMAN	C.GGGGGSFGAGGGFGSR.S	Y	43.40	1283.5642	16	-0.2	642.7892	2	20.11	2.25E5		1	4895	20210305-AS.raw	1	1	0	50	65
1	4	sp|P04264|K2C1_HUMAN	H.NLEPYFESFINNLR.R	Y	43.32	1754.8628	14	4.2	878.4423	2	33.99		1.46E5	2	11535	20210305-sense.raw	1	0	1	226	239
1	4	sp|P04264|K2C1_HUMAN	R.GSYGSGGSSYGSGGGSYGSGGGGGGHGSY.G	Y	42.86	2415.9224	29	0.8	1208.9695	2	19.01	3.24E5		1	4405	20210305-AS.raw	1	1	0	550	578
1	4	sp|P04264|K2C1_HUMAN	R.HGDSVR.N	Y	42.77	669.3194	6	1.5	335.6675	2	11.35	3.86E6	3.31E5	1	1215	20210305-AS.raw	4	3	1	387	392
1	4	sp|P04264|K2C1_HUMAN	Q.FASFIDK.V	N	42.04	826.4225	7	2.0	414.2194	2	22.56	3.77E7	3.12E7	2	5834	20210305-sense.raw	4	2	2	191	197
1	4	sp|P04264|K2C1_HUMAN	R.SLVNLGGSKSISISVAR.G	Y	41.75	1686.9628	17	2.7	844.4909	2	24.52	9.02E5		1	7005	20210305-AS.raw	2	2	0	66	82
1	4	sp|P04264|K2C1_HUMAN	R.SEIDNVKK.Q	N	40.95	931.4974	8	1.9	466.7569	2	13.24	3.86E7	3.5E7	2	1892	20210305-sense.raw	8	4	4	410	417
1	4	sp|P04264|K2C1_HUMAN	K.IEISELNR.V	N	39.16	972.5240	8	2.1	487.2703	2	21.70	1.99E8	1.48E8	2	5429	20210305-sense.raw	4	2	2	396	403
1	4	sp|P04264|K2C1_HUMAN	Q.YEDIAQK.S	Y	38.54	865.4181	7	1.0	433.7167	2	15.23	4.22E6	6.49E6	2	2647	20210305-sense.raw	2	1	1	358	364
1	4	sp|P04264|K2C1_HUMAN	K.SISISVAR.G	Y	35.91	831.4814	8	2.2	416.7489	2	20.60	6.85E7	5.16E7	1	5114	20210305-AS.raw	6	4	2	75	82
1	4	sp|P04264|K2C1_HUMAN	T.LLEGEESR.M	N	35.31	931.4611	8	1.3	466.7384	2	16.08	9.79E5	1.13E6	2	3004	20210305-sense.raw	2	1	1	485	492
1	4	sp|P04264|K2C1_HUMAN	R.DYQELMN(+.98)TK.L	N	35.14	1141.4961	9	3.4	571.7573	2	21.51	1.85E5		1	5559	20210305-AS.raw	1	1	0	464	472	Deamidation (NQ)	N7:Deamidation (NQ):49.79
1	4	sp|P04264|K2C1_HUMAN	R.SEIDNVK.K	N	34.85	803.4025	7	1.4	402.7091	2	14.95	7.49E6	5.5E6	1	2588	20210305-AS.raw	2	1	1	410	416
1	4	sp|P04264|K2C1_HUMAN	R.GSGGGSSGGSIGGRGSSSGGVK.S	Y	34.61	1750.8193	22	1.1	584.6144	3	12.53		5.23E4	2	1639	20210305-sense.raw	1	0	1	603	624
1	4	sp|P04264|K2C1_HUMAN	K.VDLQAK.L	N	34.28	672.3806	6	1.0	337.1979	2	14.78	1.03E8	8.71E7	2	2480	20210305-sense.raw	4	2	2	299	304
1	4	sp|P04264|K2C1_HUMAN	R.GEN(+.98)ALKDAK.N	Y	33.64	945.4767	9	-0.5	473.7454	2	12.86		8.69E5	2	1752	20210305-sense.raw	1	0	1	433	441	Deamidation (NQ)	N3:Deamidation (NQ):1000.00
1	4	sp|P04264|K2C1_HUMAN	K.YEDEINK.R	N	32.34	909.4080	7	1.4	455.7119	2	15.44	2.73E5		1	2792	20210305-AS.raw	1	1	0	270	276
1	4	sp|P04264|K2C1_HUMAN	R.LDSELK.N	N	32.04	703.3752	6	0.9	352.6952	2	15.63	5.1E7	8.86E7	1	2882	20210305-AS.raw	4	1	3	252	257
1	4	sp|P04264|K2C1_HUMAN	K.EDLAR.L	N	31.92	602.3024	5	2.2	603.3110	1	12.15	2.53E7	1.79E7	2	1510	20210305-sense.raw	4	2	2	456	460
1	4	sp|P04264|K2C1_HUMAN	R.NSKIEISELNR.V	Y	31.84	1301.6938	11	1.5	651.8552	2	19.46		3.3E5	2	4473	20210305-sense.raw	1	0	1	393	403
1	4	sp|P04264|K2C1_HUMAN	M.S(+42.01)RQFSSR.S	Y	30.64	908.4464	7	1.9	455.2313	2	14.86	8.16E5	6.34E5	2	2508	20210305-sense.raw	2	1	1	2	8	Acetylation (Protein N-term)	S1:Acetylation (Protein N-term):1000.00
1	4	sp|P04264|K2C1_HUMAN	R.RVDQLK.S	Y	30.15	757.4446	6	2.1	379.7304	2	12.32	1.17E8	1.07E8	2	1556	20210305-sense.raw	6	3	3	241	246
1	4	sp|P04264|K2C1_HUMAN	L.QQVDTSTR.T	Y	29.20	933.4515	8	4.2	467.7350	2	11.67	8.48E4		1	1356	20210305-AS.raw	1	1	0	216	223
1	4	sp|P04264|K2C1_HUMAN	R.EREQIK.S	N	28.79	801.4344	6	4.8	401.7264	2	11.49	9.55E6	1.15E7	2	1234	20210305-sense.raw	2	1	1	180	185
1	4	sp|P04264|K2C1_HUMAN	R.THN(+.98)LEPYFESFINNLRR.R	Y	28.76	2150.0544	17	2.6	717.6940	3	31.87	2.94E5	4.21E5	1	10927	20210305-AS.raw	2	1	1	224	240	Deamidation (NQ)	N3:Deamidation (NQ):29.98
1	4	sp|P04264|K2C1_HUMAN	N.LQQSISDAEQR.G	Y	26.91	1273.6262	11	2.8	637.8221	2	16.84	6.23E4		1	3395	20210305-AS.raw	1	1	0	422	432
1	4	sp|P04264|K2C1_HUMAN	R.GENALK.D	N	26.84	630.3337	6	1.8	316.1747	2	11.52	7.02E6		1	1262	20210305-AS.raw	1	1	0	433	438
1	4	sp|P04264|K2C1_HUMAN	L.LEGEESR.M	N	26.54	818.3770	7	2.6	410.1968	2	11.59	9.91E5	1.67E5	1	1307	20210305-AS.raw	2	1	1	486	492
1	4	sp|P04264|K2C1_HUMAN	R.QFSSR.S	Y	25.15	623.3027	5	2.5	312.6594	2	11.55	2.95E6		1	1285	20210305-AS.raw	1	1	0	4	8
1	4	sp|P04264|K2C1_HUMAN	Q.SISDAEQR.G	Y	24.98	904.4250	8	4.6	453.2219	2	13.27	3.15E5	5.78E5	2	1908	20210305-sense.raw	2	1	1	425	432
1	4	sp|P04264|K2C1_HUMAN	F.GAGGGFGSR.S	N	24.53	764.3565	9	-4.4	383.1838	2	13.93		2.8E6	2	2143	20210305-sense.raw	1	0	1	57	65
1	4	sp|P04264|K2C1_HUMAN	S.HTTISGGGSR.G	Y	23.80	971.4785	10	3.9	486.7484	2	11.54		3.16E5	2	1269	20210305-sense.raw	1	0	1	509	518
1	4	sp|P04264|K2C1_HUMAN	R.VDQLK.S	N	23.43	601.3435	5	0.7	301.6792	2	11.91	4.33E6	4.73E6	1	1460	20210305-AS.raw	2	1	1	242	246
1	4	sp|P04264|K2C1_HUMAN	R.N(+.98)SKIEISELNR.V	Y	22.86	1302.6779	11	7.4	652.3510	2	21.24		3.66E5	2	5210	20210305-sense.raw	1	0	1	393	403	Deamidation (NQ)	N1:Deamidation (NQ):66.45
1	4	sp|P04264|K2C1_HUMAN	Q.ISETNVILSM(+15.99)DNNR.S	Y	20.39	1620.7777	14	-0.4	811.3958	2	21.77	1.19E5		1	5693	20210305-AS.raw	1	1	0	330	343	Oxidation (M)	M10:Oxidation (M):1000.00
1	4	sp|P04264|K2C1_HUMAN	V.TINQSLLQPLNVEIDPEIQK.V	N	20.10	2291.2373	20	1.4	1146.6276	2	29.76		0	2	9508	20210305-sense.raw	1	0	1	156	175
4	7	sp|P13645|K1C10_HUMAN	R.NVSTGDVNVEMNAAPGVDLTQLLNNMR.S	N	91.26	2871.3855	27	4.0	958.1396	3	33.40	1.87E7	1.35E7	1	11620	20210305-AS.raw	5	3	2	296	322
4	7	sp|P13645|K1C10_HUMAN	K.GSLGGGFSSGGFSGGSFSRGSSGGGC(+57.02)FGGSSGGYGGLGGFGGGSFR.G	Y	90.91	4030.7312	46	-1.6	1344.5822	3	30.08	0		1	10060	20210305-AS.raw	1	1	0	41	86	Carbamidomethylation	C26:Carbamidomethylation:1000.00
4	7	sp|P13645|K1C10_HUMAN	R.NVSTGDVNVEM(+15.99)NAAPGVDLTQLLN(+.98)NMR.S	N	83.94	2888.3645	27	-1.9	1445.1868	2	30.05	1.84E6	3.86E5	1	10044	20210305-AS.raw	4	2	2	296	322	Oxidation (M); Deamidation (NQ)	M11:Oxidation (M):135.15;N24:Deamidation (NQ):12.28
4	7	sp|P13645|K1C10_HUMAN	R.NVSTGDVNVEM(+15.99)NAAPGVDLTQLLNNMR.S	N	83.82	2887.3804	27	-0.6	963.4669	3	31.98	4.89E7	2.41E7	1	10970	20210305-AS.raw	5	3	2	296	322	Oxidation (M)	M11:Oxidation (M):135.15
4	7	sp|P13645|K1C10_HUMAN	K.NQILNLTTDNANILLQIDNAR.L	Y	81.56	2366.2554	21	3.0	1184.1385	2	31.55	1.24E7	5.65E6	1	10779	20210305-AS.raw	4	2	2	208	228
4	7	sp|P13645|K1C10_HUMAN	K.TIDDLKNQILNLTTDNANILLQIDNAR.L	Y	80.82	3051.6201	27	5.3	1018.2194	3	34.72	9.92E5	7.59E6	2	11871	20210305-sense.raw	5	3	2	202	228
4	7	sp|P13645|K1C10_HUMAN	K.SKELTTEIDNNIEQISSYK.S	Y	80.65	2211.0906	19	1.9	738.0389	3	26.06	8.52E7	6.05E7	1	7848	20210305-AS.raw	9	5	4	344	362
4	7	sp|P13645|K1C10_HUMAN	K.ADLEM(+15.99)QIESLTEELAYLKK.N	Y	80.28	2239.1294	19	3.9	747.3867	3	33.82	8.69E7	4.9E7	2	11450	20210305-sense.raw	5	2	3	267	285	Oxidation (M)	M5:Oxidation (M):1000.00
4	7	sp|P13645|K1C10_HUMAN	R.NVSTGDVNVEM(+15.99)NAAPGVDLTQ(+.98)LLNNMR.S	N	79.60	2888.3645	27	6.2	1445.1985	2	32.20	1.58E6	8.16E5	2	10679	20210305-sense.raw	2	1	1	296	322	Oxidation (M); Deamidation (NQ)	M11:Oxidation (M):144.59;Q21:Deamidation (NQ):87.58
4	7	sp|P13645|K1C10_HUMAN	R.GSSGGGC(+57.02)FGGSSGGYGGLGGFGGGSFR.G	Y	77.79	2341.9771	27	0.1	1171.9960	2	26.52	1.64E7	1.32E7	1	8106	20210305-AS.raw	2	1	1	60	86	Carbamidomethylation	C7:Carbamidomethylation:1000.00
4	7	sp|P13645|K1C10_HUMAN	K.SKELTTEIDN(+.98)NIEQISSYK.S	Y	77.13	2212.0747	19	1.9	738.3669	3	26.48	1.44E7	4.93E6	1	8081	20210305-AS.raw	7	3	4	344	362	Deamidation (NQ)	N10:Deamidation (NQ):30.46
4	7	sp|P13645|K1C10_HUMAN	R.AETEC(+57.02)QNTEYQQLLDIK.I	Y	76.96	2081.9575	17	1.5	1041.9875	2	26.19	4.54E7	3.91E7	2	7617	20210305-sense.raw	3	1	2	423	439	Carbamidomethylation	C5:Carbamidomethylation:1000.00
4	7	sp|P13645|K1C10_HUMAN	R.NVSTGDVNVEM(+15.99)NAAPGVDLTQLLNNM(+15.99)R.S	N	75.09	2903.3752	27	1.2	968.8002	3	28.92	1.24E7	1.04E7	1	9458	20210305-AS.raw	3	1	2	296	322	Oxidation (M)	M11:Oxidation (M):1000.00;M26:Oxidation (M):1000.00
4	7	sp|P13645|K1C10_HUMAN	K.ELTTEIDNNIEQISSYK.S	Y	74.94	1995.9636	17	2.8	998.9919	2	27.33	3.15E7	1.71E7	2	8221	20210305-sense.raw	5	2	3	346	362
4	7	sp|P13645|K1C10_HUMAN	R.SGGGGGGGGC(+57.02)GGGGGVSSLR.I	Y	74.16	1548.6699	20	1.2	775.3432	2	16.08	2.05E6	1.27E6	2	3010	20210305-sense.raw	2	1	1	16	35	Carbamidomethylation	C10:Carbamidomethylation:1000.00
4	7	sp|P13645|K1C10_HUMAN	K.GSLGGGFSSGGFSGGSFSR.G	Y	73.45	1706.7648	19	-0.2	854.3895	2	25.11	3.57E7	2.41E7	2	7023	20210305-sense.raw	4	2	2	41	59
4	7	sp|P13645|K1C10_HUMAN	K.ELTTEIDN(+.98)NIEQISSYK.S	Y	72.74	1996.9476	17	4.3	999.4854	2	25.72	3.41E6	2.22E6	2	7352	20210305-sense.raw	3	2	1	346	362	Deamidation (NQ)	N8:Deamidation (NQ):9.34
4	7	sp|P13645|K1C10_HUMAN	R.NVQALEIELQSQLALK.Q	Y	72.48	1796.0043	16	1.5	899.0108	2	30.70	1.41E7	4.69E6	1	10376	20210305-AS.raw	8	6	2	371	386
4	7	sp|P13645|K1C10_HUMAN	K.IRLENEIQTYR.S	Y	71.81	1433.7627	11	1.5	717.8897	2	21.92	1.1E8	8.7E7	2	5532	20210305-sense.raw	7	3	4	440	450
4	7	sp|P13645|K1C10_HUMAN	K.HGNSHQGEPR.D	Y	71.54	1117.5013	10	8.1	559.7625	2	11.50	2.25E7	1.09E7	1	1251	20210305-AS.raw	4	2	2	185	194
4	7	sp|P13645|K1C10_HUMAN	K.ADLEMQIESLTEELAYLKK.N	Y	70.08	2223.1343	19	1.9	742.0534	3	33.28	1.44E7	1.14E7	1	11559	20210305-AS.raw	4	2	2	267	285
4	7	sp|P13645|K1C10_HUMAN	R.SQYEQLAEQNRK.D	Y	69.12	1492.7269	12	1.0	747.3715	2	16.82	1.57E8	1.19E8	2	3291	20210305-sense.raw	11	6	5	323	334
4	7	sp|P13645|K1C10_HUMAN	R.SQYEQLAEQNR.K	Y	68.05	1364.6321	11	1.9	683.3246	2	18.47	3.99E7	2.94E7	1	4146	20210305-AS.raw	2	1	1	323	333
4	7	sp|P13645|K1C10_HUMAN	K.ELTTEIDNN(+.98)IEQISSYK.S	Y	67.07	1996.9476	17	3.6	999.4847	2	26.90		9.75E4	2	7993	20210305-sense.raw	1	0	1	346	362	Deamidation (NQ)	N9:Deamidation (NQ):0.00
4	7	sp|P13645|K1C10_HUMAN	N.AAPGVDLTQLLNNMR.S	N	66.80	1611.8402	15	0.8	806.9280	2	31.27	4.33E6	1.72E6	2	10236	20210305-sense.raw	2	1	1	308	322
4	7	sp|P13645|K1C10_HUMAN	L.GGGFSSGGFSGGSFSR.G	Y	64.63	1449.6272	16	4.8	725.8243	2	23.05	2.67E6	1.81E6	1	6313	20210305-AS.raw	2	1	1	44	59
4	7	sp|P13645|K1C10_HUMAN	R.NVSTGDVNVEM(+15.99)NAAPGVDLTQ(+.98)LLNNM(+15.99)R.S	N	64.60	2904.3594	27	8.3	1453.1990	2	28.87	2.39E5		1	9432	20210305-AS.raw	1	1	0	296	322	Oxidation (M); Deamidation (NQ)	M11:Oxidation (M):1000.00;Q21:Deamidation (NQ):19.98;M26:Oxidation (M):1000.00
4	7	sp|P13645|K1C10_HUMAN	R.KDAEAWFNEK.S	N	64.56	1236.5774	10	3.4	619.2981	2	21.11	9.72E6	6.86E6	1	5359	20210305-AS.raw	6	3	3	334	343
4	7	sp|P13645|K1C10_HUMAN	K.QSLEASLAETEGR.Y	N	61.83	1389.6736	13	2.7	695.8459	2	22.57	4.38E7	4.8E7	2	5838	20210305-sense.raw	3	1	2	387	399
4	7	sp|P13645|K1C10_HUMAN	R.SLLEGEGSSGGGGR.G	Y	61.22	1261.5898	14	1.3	631.8030	2	18.53	4.47E7	3.75E7	2	4007	20210305-sense.raw	4	2	2	451	464
4	7	sp|P13645|K1C10_HUMAN	R.QSVEADIN(+.98)GLR.R	N	60.52	1201.5939	11	2.5	601.8057	2	23.06	1.55E6	1.42E6	2	6065	20210305-sense.raw	3	1	2	246	256	Deamidation (NQ)	N8:Deamidation (NQ):79.54
4	7	sp|P13645|K1C10_HUMAN	R.ALEESNYELEGK.I	N	59.81	1380.6409	12	0.1	691.3278	2	20.31	1.69E8	1.17E8	2	4798	20210305-sense.raw	8	3	5	166	177
4	7	sp|P13645|K1C10_HUMAN	R.QSVEADINGLRR.V	N	59.69	1356.7109	12	1.8	679.3640	2	20.62	7.44E7	6.85E7	2	4937	20210305-sense.raw	5	3	2	246	257
4	7	sp|P13645|K1C10_HUMAN	K.Q(-17.03)SLEASLAETEGR.Y	N	59.48	1372.6470	13	1.1	687.3315	2	26.59		4.1E6	2	7824	20210305-sense.raw	1	0	1	387	399	Pyro-glu from Q	Q1:Pyro-glu from Q:1000.00
4	7	sp|P13645|K1C10_HUMAN	R.QSVEADINGLR.R	N	59.42	1200.6099	11	1.8	601.3133	2	22.22	1.55E7	1.35E7	2	5675	20210305-sense.raw	2	1	1	246	256
4	7	sp|P13645|K1C10_HUMAN	R.NVSTGDVNVEM(+15.99)N(+.98)AAPGVDLTQLLNNM(+15.99)R.S	N	58.97	2904.3594	27	5.2	969.1321	3	29.03		8.26E5	2	9139	20210305-sense.raw	1	0	1	296	322	Oxidation (M); Deamidation (NQ)	M11:Oxidation (M):1000.00;N12:Deamidation (NQ):16.08;M26:Oxidation (M):1000.00
4	7	sp|P13645|K1C10_HUMAN	R.NVSTGDVNVEMNAAPGVDLTQLLNNM(+15.99)R.S	N	58.05	2887.3804	27	0.7	1444.6985	2	30.47	6.46E5	8.81E5	2	9873	20210305-sense.raw	3	1	2	296	322	Oxidation (M)	M26:Oxidation (M):35.22
4	7	sp|P13645|K1C10_HUMAN	R.AETEC(+57.02)QNTEYQQLLDIKIR.L	Y	57.73	2351.1426	19	2.8	784.7237	3	26.30	5.27E5	2.93E5	1	7973	20210305-AS.raw	2	1	1	423	441	Carbamidomethylation	C5:Carbamidomethylation:1000.00
4	7	sp|P13645|K1C10_HUMAN	R.QSVEADIN(+.98)GLRR.V	N	56.64	1357.6949	12	3.8	679.8574	2	21.13	2.53E7	2.1E7	1	5372	20210305-AS.raw	7	4	3	246	257	Deamidation (NQ)	N8:Deamidation (NQ):79.39
4	7	sp|P13645|K1C10_HUMAN	R.LKYENEVALR.Q	Y	55.21	1233.6716	10	2.6	617.8447	2	20.14	1.01E8	5.81E7	1	4904	20210305-AS.raw	5	3	2	236	245
4	7	sp|P13645|K1C10_HUMAN	K.SKELTTEIDNN(+.98)IEQISSYK.S	Y	54.65	2212.0747	19	4.8	738.3690	3	25.28		4.03E5	2	7116	20210305-sense.raw	1	0	1	344	362	Deamidation (NQ)	N11:Deamidation (NQ):9.34
4	7	sp|P13645|K1C10_HUMAN	K.SSSSGSVGESSSKGP.R	Y	54.52	1338.5898	15	1.5	670.3032	2	12.89	5.6E6	4.7E6	1	1804	20210305-AS.raw	5	2	3	568	582
4	7	sp|P13645|K1C10_HUMAN	R.LASYLDKVR.A	N	54.34	1063.6025	9	-1.0	355.5411	3	19.93	1.29E7	1.5E7	1	4834	20210305-AS.raw	4	2	2	157	165
4	7	sp|P13645|K1C10_HUMAN	R.LKYEN(+.98)EVALR.Q	Y	53.91	1234.6558	10	6.0	618.3389	2	20.30		6.9E5	2	4791	20210305-sense.raw	2	0	2	236	245	Deamidation (NQ)	N5:Deamidation (NQ):1000.00
4	7	sp|P13645|K1C10_HUMAN	K.VTM(+15.99)QNLNDR.L	N	53.68	1105.5186	9	1.7	553.7675	2	14.21	7.93E7	5.06E7	2	2264	20210305-sense.raw	8	3	5	148	156	Oxidation (M)	M3:Oxidation (M):1000.00
4	7	sp|P13645|K1C10_HUMAN	R.ISSSKGSLGGGFSSGGFSGGSFSR.G	Y	52.60	2209.0398	24	7.8	737.3596	3	23.13	2.57E5	4.38E4	1	6349	20210305-AS.raw	2	1	1	36	59
4	7	sp|P13645|K1C10_HUMAN	R.LENEIQTYR.S	N	52.18	1164.5775	9	2.3	583.2974	2	19.44	4.23E7	3.45E7	2	4460	20210305-sense.raw	3	2	1	442	450
4	7	sp|P13645|K1C10_HUMAN	K.VTMQNLNDR.L	N	52.12	1089.5237	9	2.1	545.7703	2	18.32	6.35E7	6.2E7	2	3921	20210305-sense.raw	3	2	1	148	156
4	7	sp|P13645|K1C10_HUMAN	I.SSSKGSLGGGFSSGGFSGGSFSR.G	Y	51.83	2095.9558	23	2.2	699.6608	3	22.64	2.34E5	2.86E5	1	6108	20210305-AS.raw	2	1	1	37	59
4	7	sp|P13645|K1C10_HUMAN	L.RQSVEADINGLR.R	N	51.23	1356.7109	12	0.1	679.3628	2	20.19	1.24E6	9.75E5	2	4753	20210305-sense.raw	2	1	1	245	256
4	7	sp|P13645|K1C10_HUMAN	R.VLDELTLTK.A	Y	50.59	1030.5911	9	2.1	516.3039	2	23.98	1.14E8	1.02E8	1	6750	20210305-AS.raw	7	2	5	258	266
4	7	sp|P13645|K1C10_HUMAN	G.SLGGGFSSGGFSGGSFSR.G	Y	49.92	1649.7433	18	4.1	825.8823	2	25.34		8.81E4	2	7149	20210305-sense.raw	1	0	1	42	59
4	7	sp|P13645|K1C10_HUMAN	R.Q(-17.03)SVEADINGLRR.V	N	49.89	1339.6844	12	1.9	670.8508	2	24.09	1.89E7	1.8E7	2	6520	20210305-sense.raw	3	1	2	246	257	Pyro-glu from Q	Q1:Pyro-glu from Q:1000.00
4	7	sp|P13645|K1C10_HUMAN	L.TTDNANILLQIDNAR.L	Y	49.50	1670.8588	15	2.0	836.4383	2	26.53		0	2	7796	20210305-sense.raw	1	0	1	214	228
4	7	sp|P13645|K1C10_HUMAN	K.NHEEEMK.D	N	48.53	915.3756	7	7.2	458.6984	2	11.49	5.12E6	2.85E6	1	1248	20210305-AS.raw	2	1	1	286	292
4	7	sp|P13645|K1C10_HUMAN	K.NHEEEM(+15.99)KDLR.N	Y	47.78	1315.5826	10	2.0	439.5357	3	12.54	1.83E7	1.85E7	1	1679	20210305-AS.raw	7	4	3	286	295	Oxidation (M)	M6:Oxidation (M):1000.00
4	7	sp|P13645|K1C10_HUMAN	K.VTM(+15.99)QNLN(+.98)DR.L	N	47.42	1106.5027	9	2.1	554.2598	2	14.63	2.97E6	2.95E6	1	2458	20210305-AS.raw	2	1	1	148	156	Oxidation (M); Deamidation (NQ)	M3:Oxidation (M):1000.00;N7:Deamidation (NQ):32.28
4	7	sp|P13645|K1C10_HUMAN	K.DAEAWFNEK.S	N	47.24	1108.4825	9	1.4	555.2493	2	24.84	6.09E7	4.41E7	1	7177	20210305-AS.raw	3	2	1	335	343
4	7	sp|P13645|K1C10_HUMAN	R.Q(-17.03)SVEADIN(+.98)GLRR.V	N	46.82	1340.6685	12	0.5	671.3419	2	22.00	2.9E6	9.7E6	2	5567	20210305-sense.raw	5	2	3	246	257	Pyro-glu from Q; Deamidation (NQ)	Q1:Pyro-glu from Q:1000.00;N8:Deamidation (NQ):1000.00
4	7	sp|P13645|K1C10_HUMAN	K.YENEVALR.Q	Y	46.63	992.4927	8	2.2	497.2547	2	18.82	2.26E7	1.94E7	2	4161	20210305-sense.raw	2	1	1	238	245
4	7	sp|P13645|K1C10_HUMAN	K.ELTTEIDN(+.98)N(+.98)IEQISSYK.S	Y	45.54	1997.9316	17	7.9	999.9810	2	25.68		1.3E4	2	7335	20210305-sense.raw	1	0	1	346	362	Deamidation (NQ)	N8:Deamidation (NQ):58.99;N9:Deamidation (NQ):49.37
4	7	sp|P13645|K1C10_HUMAN	K.VTM(+15.99)QN(+.98)LNDR.L	N	45.20	1106.5027	9	2.2	554.2598	2	15.06	2.07E6	1.05E5	2	2577	20210305-sense.raw	2	1	1	148	156	Oxidation (M); Deamidation (NQ)	M3:Oxidation (M):1000.00;N5:Deamidation (NQ):17.01
4	7	sp|P13645|K1C10_HUMAN	R.NVSTGDVN(+.98)VEM(+15.99)NAAPGVDLTQLLNNM(+15.99)R.S	N	44.72	2904.3594	27	3.6	1453.1923	2	29.40	2.02E5	3.62E5	2	9321	20210305-sense.raw	2	1	1	296	322	Deamidation (NQ); Oxidation (M)	N8:Deamidation (NQ):6.38;M11:Oxidation (M):1000.00;M26:Oxidation (M):1000.00
4	7	sp|P13645|K1C10_HUMAN	K.VTMQNLN(+.98)DR.L	N	44.01	1090.5077	9	-1.7	546.2602	2	18.54		2.1E6	2	4009	20210305-sense.raw	1	0	1	148	156	Deamidation (NQ)	N7:Deamidation (NQ):13.45
4	7	sp|P13645|K1C10_HUMAN	R.LASYLDK.V	N	43.52	808.4330	7	1.4	405.2244	2	19.18	1.61E8	1.1E8	2	4333	20210305-sense.raw	4	2	2	157	163
4	7	sp|P13645|K1C10_HUMAN	R.LAADDFR.L	N	43.45	806.3922	7	0.8	404.2037	2	19.62	1.3E8	1.14E8	1	4697	20210305-AS.raw	4	1	3	229	235
4	7	sp|P13645|K1C10_HUMAN	K.IRLEN(+.98)EIQTYR.S	Y	43.06	1434.7467	11	3.7	479.2579	3	22.95		1.77E5	2	6011	20210305-sense.raw	1	0	1	440	450	Deamidation (NQ)	N5:Deamidation (NQ):47.09
4	7	sp|P13645|K1C10_HUMAN	L.EESNYELEGK.I	N	41.83	1196.5197	10	0.9	599.2676	2	17.49	6.57E5	3.06E5	2	3561	20210305-sense.raw	2	1	1	168	177
4	7	sp|P13645|K1C10_HUMAN	S.ALEEQLQQIR.A	N	41.01	1226.6619	10	1.0	614.3388	2	22.36	6.98E5	4.56E5	2	5743	20210305-sense.raw	2	1	1	413	422
4	7	sp|P13645|K1C10_HUMAN	E.SLTEELAYLKK.N	Y	39.21	1293.7180	11	3.0	647.8682	2	24.12	1.07E6	1.05E6	2	6537	20210305-sense.raw	2	1	1	275	285
4	7	sp|P13645|K1C10_HUMAN	K.YEN(+.98)EVALR.Q	Y	38.81	993.4767	8	-1.0	497.7451	2	19.57		2.53E5	2	4526	20210305-sense.raw	1	0	1	238	245	Deamidation (NQ)	N3:Deamidation (NQ):1000.00
4	7	sp|P13645|K1C10_HUMAN	K.IKEWYEK.H	N	38.50	994.5123	7	1.3	498.2641	2	19.26	7.12E7	4.46E7	1	4521	20210305-AS.raw	5	3	2	178	184
4	7	sp|P13645|K1C10_HUMAN	Y.E(-18.01)QLAEQNRK.D	Y	36.25	1096.5625	9	2.0	549.2896	2	14.36		2.33E5	2	2316	20210305-sense.raw	1	0	1	326	334	Pyro-glu from E	E1:Pyro-glu from E:1000.00
4	7	sp|P13645|K1C10_HUMAN	K.SEITELRR.N	N	36.24	1002.5458	8	1.8	502.2811	2	17.39	1.1E8	1.14E8	2	3521	20210305-sense.raw	8	4	4	363	370
4	7	sp|P13645|K1C10_HUMAN	K.KNHEEEMK.D	N	35.97	1043.4706	8	5.5	522.7454	2	11.55		2.99E5	2	1272	20210305-sense.raw	1	0	1	285	292
4	7	sp|P13645|K1C10_HUMAN	K.NHEEEM(+15.99)K.D	N	35.52	931.3705	7	1.5	466.6933	2	10.79	1.88E6		1	1109	20210305-AS.raw	2	2	0	286	292	Oxidation (M)	M6:Oxidation (M):1000.00
4	7	sp|P13645|K1C10_HUMAN	T.EELAYLKK.N	N	33.83	992.5542	8	2.4	497.2856	2	18.34		3.76E5	2	3931	20210305-sense.raw	1	0	1	278	285
4	7	sp|P13645|K1C10_HUMAN	K.SKELTTEIDNNIEQ(+.98)ISSYK.S	Y	32.06	2212.0747	19	3.1	1107.0481	2	23.41	2.2E6		1	6484	20210305-AS.raw	1	1	0	344	362	Deamidation (NQ)	Q14:Deamidation (NQ):0.00
4	7	sp|P13645|K1C10_HUMAN	T.EELAYLK.K	N	31.48	864.4592	7	1.5	433.2375	2	21.46	1.23E6	3.48E5	1	5532	20210305-AS.raw	2	1	1	278	284
4	7	sp|P13645|K1C10_HUMAN	F.SSGGFSGGSFSR.G	N	30.14	1131.4945	12	-0.6	566.7542	2	19.41	2.06E6	4.61E5	1	4589	20210305-AS.raw	2	1	1	48	59
4	7	sp|P13645|K1C10_HUMAN	K.TIDDLK.N	N	28.72	703.3752	6	1.5	352.6954	2	16.64	1.26E7		1	3308	20210305-AS.raw	1	1	0	202	207
4	7	sp|P13645|K1C10_HUMAN	K.SEITELR.R	N	27.28	846.4447	7	1.8	424.2304	2	19.02	2.25E7	1.4E7	1	4410	20210305-AS.raw	2	1	1	363	369
4	7	sp|P13645|K1C10_HUMAN	F.SGGSFSR.G	N	27.10	696.3191	7	1.0	349.1672	2	12.03		2.96E5	2	1473	20210305-sense.raw	1	0	1	53	59
4	7	sp|P13645|K1C10_HUMAN	L.LQIDNAR.L	N	22.71	828.4453	7	0.8	415.2303	2	16.62	7.53E5	1.05E6	2	3210	20210305-sense.raw	2	1	1	222	228
4	7	sp|P13645|K1C10_HUMAN	K.EWYEK.H	N	21.25	753.3333	5	1.7	377.6746	2	18.98		1.65E6	2	4237	20210305-sense.raw	1	0	1	180	184
4	7	sp|P13645|K1C10_HUMAN	K.KNHEEEM(+15.99)K.D	N	20.30	1059.4655	8	2.1	530.7411	2	10.17	4.2E5		1	987	20210305-AS.raw	1	1	0	285	292	Oxidation (M)	M7:Oxidation (M):1000.00
6	11	sp|P35908|K22E_HUMAN	R.GGSGGGGSISGGGYGSGGGSGGR.Y	N	88.86	1740.7411	23	2.5	871.3800	2	15.45	2.41E6	3.52E6	2	2739	20210305-sense.raw	2	1	1	550	572
6	11	sp|P35908|K22E_HUMAN	R.TSQNSELNNMQDLVEDYKK.K	N	78.03	2255.0376	19	1.4	752.6876	3	25.11	2.21E7	2.1E7	1	7331	20210305-AS.raw	3	2	1	248	266
6	11	sp|P35908|K22E_HUMAN	R.GSSSGGGYSSGSSSYGSGGR.Q	N	77.64	1739.6982	20	1.8	870.8580	2	15.13	2.85E6	3.18E6	1	2665	20210305-AS.raw	2	1	1	525	544
6	11	sp|P35908|K22E_HUMAN	R.HGGGGGGFGGGGFGSR.S	N	74.48	1319.5754	16	1.7	440.8665	3	17.93	3E7	2.73E7	2	3753	20210305-sense.raw	6	3	3	46	61
6	11	sp|P35908|K22E_HUMAN	R.TSQNSELNN(+.98)MQDLVEDYKK.K	N	74.25	2256.0215	19	6.4	1129.0253	2	25.12		4.51E5	2	7027	20210305-sense.raw	2	0	2	248	266	Deamidation (NQ)	N9:Deamidation (NQ):14.02
6	11	sp|P35908|K22E_HUMAN	R.TSQ(+.98)NSELNNMQDLVEDYKK.K	N	71.39	2256.0215	19	3.4	753.0170	3	25.54	3.54E6	4.68E6	1	7560	20210305-AS.raw	3	1	2	248	266	Deamidation (NQ)	Q3:Deamidation (NQ):0.00
6	11	sp|P35908|K22E_HUMAN	R.GFSSGSAVVSGGSR.R	N	70.92	1253.6000	14	1.7	627.8083	2	18.55	2.63E7	2.5E7	2	4018	20210305-sense.raw	5	3	2	21	34
6	11	sp|P35908|K22E_HUMAN	R.NKLNDLEEALQQAK.E	N	70.86	1612.8420	14	1.6	807.4296	2	25.64	9.81E6	1.01E7	1	7609	20210305-AS.raw	3	1	2	440	453
6	11	sp|P35908|K22E_HUMAN	K.NVQDAIADAEQR.G	N	70.43	1328.6321	12	1.5	665.3243	2	21.65	3.3E7	2.69E7	1	5629	20210305-AS.raw	2	1	1	419	430
6	11	sp|P35908|K22E_HUMAN	K.WELLQQM(+15.99)NVGTRPINLEPIFQGYIDSLKR.Y	N	69.90	3473.8130	29	5.8	869.4656	4	32.49	4.56E6	7.05E5	1	11200	20210305-AS.raw	3	2	1	210	238	Oxidation (M)	M7:Oxidation (M):1000.00
6	11	sp|P35908|K22E_HUMAN	R.TSQNSELNNMQDLVEDYK.K	N	69.00	2126.9426	18	0.0	1064.4786	2	27.11	6.65E5	4.56E5	1	8432	20210305-AS.raw	2	1	1	248	265
6	11	sp|P35908|K22E_HUMAN	R.TAAENDFVTLK.K	N	68.87	1207.6084	11	3.7	604.8137	2	22.45	1.27E7	1.3E7	2	5782	20210305-sense.raw	2	1	1	276	286
6	11	sp|P35908|K22E_HUMAN	R.SKEEAEALYHSK.Y	N	68.39	1390.6729	12	9.4	696.3502	2	15.37	3.63E7	5.59E7	2	2706	20210305-sense.raw	9	4	5	363	374
6	11	sp|P35908|K22E_HUMAN	R.GGGFGGGSSFGGGSGFSGGGFGGGGFGGGR.F	Y	67.99	2398.0110	30	2.8	1200.0161	2	27.21	4.45E6	2.39E6	1	8486	20210305-AS.raw	3	1	2	93	122
6	11	sp|P35908|K22E_HUMAN	R.TAAENDFVTLKK.D	N	67.84	1335.7034	12	2.4	668.8605	2	19.43	3.95E7	3.86E7	1	4600	20210305-AS.raw	4	2	2	276	287
6	11	sp|P35908|K22E_HUMAN	R.FLEQQNQVLQTK.W	N	65.50	1474.7780	12	3.0	738.3984	2	21.70	3.16E8	1.93E8	2	5428	20210305-sense.raw	11	5	6	198	209
6	11	sp|P35908|K22E_HUMAN	K.AAFGGSGGR.G	N	65.17	778.3722	9	2.2	390.1942	2	13.70	5.71E6	7.05E6	2	2065	20210305-sense.raw	2	1	1	516	524
6	11	sp|P35908|K22E_HUMAN	K.GGSISGGGYGSGGGK.H	N	65.13	1196.5421	15	1.3	599.2791	2	14.83	1.85E7	1.64E7	1	2542	20210305-AS.raw	3	1	2	581	595
6	11	sp|P35908|K22E_HUMAN	R.Q(+.98)SGSRGGSGGGGSISGGGYGSGGGSGGR.Y	N	64.89	2256.9702	28	1.7	1129.4943	2	15.77	3.12E5	9.27E5	2	2875	20210305-sense.raw	3	1	2	545	572	Deamidation (NQ)	Q1:Deamidation (NQ):1000.00
6	11	sp|P35908|K22E_HUMAN	K.LNDLEEALQQAKEDLAR.L	N	64.71	1954.9960	17	4.7	652.6757	3	29.54	6.45E5	8.33E5	1	9751	20210305-AS.raw	2	1	1	442	458
6	11	sp|P35908|K22E_HUMAN	R.NLDLDSIIAEVK.A	N	64.45	1328.7188	12	0.6	665.3671	2	31.01	7.38E7	5.23E7	1	10511	20210305-AS.raw	2	1	1	342	353
6	11	sp|P35908|K22E_HUMAN	R.M(+15.99)SGDLSSNVTVSVTSSTISSNVASK.A	N	63.60	2473.1853	25	0.4	1237.6005	2	24.52	1.04E6		1	7006	20210305-AS.raw	2	2	0	491	515	Oxidation (M)	M1:Oxidation (M):1000.00
6	11	sp|P35908|K22E_HUMAN	K.VDLLNQEIEFLK.V	N	63.18	1459.7922	12	1.3	730.9044	2	30.99	4.34E7	3.03E7	1	10505	20210305-AS.raw	6	3	3	303	314
6	11	sp|P35908|K22E_HUMAN	R.TSQNSELNNM(+15.99)QDLVEDYKK.K	N	62.61	2271.0325	19	-3.1	1136.5200	2	20.27	1.68E7	1.27E7	2	4780	20210305-sense.raw	4	1	3	248	266	Oxidation (M)	M10:Oxidation (M):1000.00
6	11	sp|P35908|K22E_HUMAN	I.SVAGGGGGFGAAGGFGGR.G	N	59.96	1437.6748	18	2.1	719.8462	2	22.25		1.47E5	2	5690	20210305-sense.raw	1	0	1	75	92
6	11	sp|P35908|K22E_HUMAN	K.DVDNAYMIK.V	N	59.67	1067.4957	9	3.1	534.7568	2	22.14		7.73E6	2	5634	20210305-sense.raw	1	0	1	288	296
6	11	sp|P35908|K22E_HUMAN	K.AQYEEIAQR.S	N	59.07	1106.5356	9	2.0	554.2762	2	18.15	5.11E7	5.44E7	2	3848	20210305-sense.raw	4	2	2	354	362
6	11	sp|P35908|K22E_HUMAN	R.STSSFSC(+57.02)LSR.H	N	58.54	1130.5026	10	1.8	566.2596	2	19.53	1.02E7	1.38E7	2	4502	20210305-sense.raw	2	1	1	36	45	Carbamidomethylation	C7:Carbamidomethylation:1000.00
6	11	sp|P35908|K22E_HUMAN	K.YEELQVTVGR.H	N	57.42	1192.6088	10	1.9	597.3128	2	23.63	2.21E7	1.96E7	2	6321	20210305-sense.raw	8	4	4	375	384
6	11	sp|P35908|K22E_HUMAN	R.TSQNSELNNM(+15.99)QDLVEDYK.K	N	57.11	2142.9375	18	0.7	1072.4768	2	22.26	7.62E5	3.86E5	1	5921	20210305-AS.raw	2	1	1	248	265	Oxidation (M)	M10:Oxidation (M):1000.00
6	11	sp|P35908|K22E_HUMAN	K.LALDVEIATYR.K	N	57.07	1262.6870	11	5.6	632.3543	2	27.45	1.28E6		1	8619	20210305-AS.raw	1	1	0	471	481
6	11	sp|P35908|K22E_HUMAN	R.RSTSSFSC(+57.02)LSR.H	N	55.83	1286.6038	11	-0.4	429.8750	3	17.89	3.22E6		1	3880	20210305-AS.raw	2	2	0	35	45	Carbamidomethylation	C8:Carbamidomethylation:1000.00
6	11	sp|P35908|K22E_HUMAN	K.VLYDAEISQIHQSVTDTNVILSMDNSR.N	N	54.24	3047.4871	27	2.0	1016.8383	3	28.86	1.15E7	2.27E6	1	9425	20210305-AS.raw	2	1	1	315	341
6	11	sp|P35908|K22E_HUMAN	F.SSGSAVVSGGSR.R	N	53.65	1049.5101	12	-1.3	525.7617	2	12.90	6.32E5	3.41E5	2	1768	20210305-sense.raw	2	1	1	23	34
6	11	sp|P35908|K22E_HUMAN	R.TAAEN(+.98)DFVTLK.K	N	53.53	1208.5924	11	2.0	605.3047	2	23.35		1.35E5	2	6200	20210305-sense.raw	1	0	1	276	286	Deamidation (NQ)	N5:Deamidation (NQ):1000.00
6	11	sp|P35908|K22E_HUMAN	L.NVKVDPEIQNVK.A	N	52.90	1381.7565	12	1.9	691.8868	2	18.46	2.69E5		1	4142	20210305-AS.raw	1	1	0	164	175
6	11	sp|P35908|K22E_HUMAN	R.GEHALKDAR.N	N	52.82	995.5148	9	1.9	498.7656	2	12.21	2.5E6	4.95E6	1	1571	20210305-AS.raw	6	2	4	431	439
6	11	sp|P35908|K22E_HUMAN	K.KDVDNAYM(+15.99)IK.V	N	52.78	1211.5856	10	1.1	606.8007	2	16.82	1.27E6		1	3383	20210305-AS.raw	1	1	0	287	296	Oxidation (M)	M8:Oxidation (M):1000.00
6	11	sp|P35908|K22E_HUMAN	R.LLRDYQELMNVK.L	N	51.88	1520.8021	12	4.1	507.9434	3	24.85		8.56E5	2	6893	20210305-sense.raw	1	0	1	459	470
6	11	sp|P35908|K22E_HUMAN	R.DYQELMNVK.L	N	51.79	1138.5328	9	2.1	570.2749	2	23.83		1.15E7	2	6403	20210305-sense.raw	2	0	2	462	470
6	11	sp|P35908|K22E_HUMAN	K.EEAEALYHSK.Y	N	51.37	1175.5458	10	2.5	588.7816	2	16.08	4.66E5	5.51E5	2	3009	20210305-sense.raw	2	1	1	365	374
6	11	sp|P35908|K22E_HUMAN	R.TSQ(+.98)NSELNNM(+15.99)QDLVEDYKK.K	N	49.41	2272.0166	19	4.4	758.3495	3	20.69	5.97E6		1	5164	20210305-AS.raw	2	2	0	248	266	Deamidation (NQ); Oxidation (M)	Q3:Deamidation (NQ):0.00;M10:Oxidation (M):1000.00
6	11	sp|P35908|K22E_HUMAN	R.FGGFGGPGGVGGLGGPGGFGPGGYPGGIHEVSVNQSLLQPLNVK.V	N	48.47	4091.0652	44	4.6	1364.7019	3	31.32	4.48E7	2.47E7	2	10265	20210305-sense.raw	3	1	2	123	166
6	11	sp|P35908|K22E_HUMAN	K.KDVDNAYMIK.V	N	48.45	1195.5907	10	1.7	598.8036	2	18.56		7.63E5	2	4024	20210305-sense.raw	1	0	1	287	296
6	11	sp|P35908|K22E_HUMAN	R.YLDGLTAER.T	N	47.58	1036.5189	9	2.1	519.2678	2	21.94	3.25E7	4.17E7	2	5542	20210305-sense.raw	2	1	1	239	247
6	11	sp|P35908|K22E_HUMAN	K.DVDNAYM(+15.99)IK.V	N	46.99	1083.4906	9	0.3	542.7527	2	20.04	7.23E6		1	4873	20210305-AS.raw	1	1	0	288	296	Oxidation (M)	M7:Oxidation (M):1000.00
6	11	sp|P35908|K22E_HUMAN	K.IEISELNRVIQR.L	N	46.51	1468.8362	12	2.1	490.6204	3	24.43	3.48E6		1	6962	20210305-AS.raw	2	2	0	394	405
6	11	sp|P35908|K22E_HUMAN	K.VLYDAEISQIHQSVTDTNVILSM(+15.99)DNSR.N	N	46.01	3063.4819	27	3.3	766.8803	4	27.54	3.01E7	1.28E7	1	8672	20210305-AS.raw	3	2	1	315	341	Oxidation (M)	M23:Oxidation (M):1000.00
6	11	sp|P35908|K22E_HUMAN	K.EIKIEISELNR.V	N	45.77	1342.7456	11	1.7	448.5899	3	23.92		1.09E6	2	6443	20210305-sense.raw	1	0	1	391	401
6	11	sp|P35908|K22E_HUMAN	K.YEDEINKR.T	N	45.53	1065.5090	8	1.7	356.1776	3	14.08	3.48E7	2.8E7	2	2202	20210305-sense.raw	8	4	4	268	275
6	11	sp|P35908|K22E_HUMAN	K.FASFIDKVR.F	N	45.23	1081.5920	9	2.9	541.8049	2	22.66	4.27E6	3.69E6	1	6116	20210305-AS.raw	2	1	1	189	197
6	11	sp|P35908|K22E_HUMAN	R.KLLEGEEC(+57.02)R.M	N	45.13	1132.5546	9	1.4	567.2853	2	15.94	1.19E7	1.27E7	1	3010	20210305-AS.raw	5	3	2	482	490	Carbamidomethylation	C8:Carbamidomethylation:1000.00
6	11	sp|P35908|K22E_HUMAN	R.LQGEIAHVK.K	N	44.84	993.5607	9	1.4	497.7883	2	16.04	1.91E7	1.82E7	1	3060	20210305-AS.raw	4	2	2	406	414
6	11	sp|P35908|K22E_HUMAN	R.SLVGLGGTK.S	N	44.73	830.4861	9	0.9	416.2507	2	20.04		1.74E7	2	4704	20210305-sense.raw	1	0	1	62	70
6	11	sp|P35908|K22E_HUMAN	R.TSQNSELNN(+.98)M(+15.99)QDLVEDYKK.K	N	44.65	2272.0166	19	2.6	758.3481	3	20.65		3.36E6	2	4949	20210305-sense.raw	1	0	1	248	266	Deamidation (NQ); Oxidation (M)	N9:Deamidation (NQ):11.10;M10:Oxidation (M):1000.00
6	11	sp|P35908|K22E_HUMAN	R.TSQNSELNNMQ(+.98)DLVEDYKK.K	N	44.41	2256.0215	19	1.4	753.0155	3	24.17	2.94E5		1	6839	20210305-AS.raw	1	1	0	248	266	Deamidation (NQ)	Q11:Deamidation (NQ):0.00
6	11	sp|P35908|K22E_HUMAN	S.ISVAGGGGGFGAAGGFGGR.G	N	44.19	1550.7589	19	0.2	776.3869	2	24.34		5.37E4	2	6641	20210305-sense.raw	1	0	1	74	92
6	11	sp|P35908|K22E_HUMAN	R.LQGEIAHVKK.Q	N	43.61	1121.6556	10	2.2	561.8363	2	14.47	9.27E6	8.46E6	2	2358	20210305-sense.raw	5	2	3	406	415
6	11	sp|P35908|K22E_HUMAN	R.HGDSLKEIK.I	N	43.15	1025.5505	9	2.3	342.8582	3	14.55	1.24E6	1.9E6	2	2387	20210305-sense.raw	2	1	1	385	393
6	11	sp|P35908|K22E_HUMAN	S.VTSSTISSNVASK.A	N	42.78	1279.6620	13	2.4	640.8398	2	16.33	1.19E6	3.88E5	1	3179	20210305-AS.raw	2	1	1	503	515
6	11	sp|P35908|K22E_HUMAN	R.TAAEN(+.98)DFVTLKK.D	N	42.75	1336.6874	12	6.9	669.3556	2	20.35		8.81E4	2	4812	20210305-sense.raw	1	0	1	276	287	Deamidation (NQ)	N5:Deamidation (NQ):1000.00
6	11	sp|P35908|K22E_HUMAN	K.FASFIDK.V	N	42.04	826.4225	7	2.0	414.2194	2	22.56	3.77E7	3.12E7	2	5834	20210305-sense.raw	4	2	2	189	195
6	11	sp|P35908|K22E_HUMAN	K.LLEGEEC(+57.02)R.M	N	41.60	1004.4597	8	1.2	503.2377	2	17.04	1.29E7		1	3482	20210305-AS.raw	1	1	0	483	490	Carbamidomethylation	C7:Carbamidomethylation:1000.00
6	11	sp|P35908|K22E_HUMAN	R.DYQELM(+15.99)NVK.L	N	41.50	1154.5277	9	2.9	578.2728	2	20.27	8.35E6	4.54E6	1	4955	20210305-AS.raw	2	1	1	462	470	Oxidation (M)	M6:Oxidation (M):1000.00
6	11	sp|P35908|K22E_HUMAN	K.AQ(+.98)YEEIAQR.S	N	40.61	1107.5197	9	0.3	554.7673	2	18.57	1.72E5		1	4195	20210305-AS.raw	1	1	0	354	362	Deamidation (NQ)	Q2:Deamidation (NQ):61.82
6	11	sp|P35908|K22E_HUMAN	K.IEISELNR.V	N	39.16	972.5240	8	2.1	487.2703	2	21.70	1.99E8	1.48E8	2	5429	20210305-sense.raw	4	2	2	394	401
6	11	sp|P35908|K22E_HUMAN	T.SSTISSNVASK.A	N	37.63	1079.5459	11	2.9	540.7818	2	14.52	2.98E6	8.83E5	1	2414	20210305-AS.raw	2	1	1	505	515
6	11	sp|P35908|K22E_HUMAN	R.GGGGGGFR.G	N	36.06	663.3088	8	1.9	332.6623	2	12.63	3.53E6		1	1708	20210305-AS.raw	1	1	0	13	20
6	11	sp|P35908|K22E_HUMAN	R.GGSSSGGGYGSGGGGSSSVK.G	N	35.70	1587.6760	20	5.4	794.8495	2	13.48	2.16E6		1	2020	20210305-AS.raw	1	1	0	604	623
6	11	sp|P35908|K22E_HUMAN	R.FGGFGGPGGVGGLGGPGGFGPGGYPGGIHEVSVN(+.98)QSLLQPLNVKVDPEIQNVK.A	N	35.23	5114.5889	53	7.0	1279.6635	4	30.69	2.25E6	0	1	10372	20210305-AS.raw	2	1	1	123	175	Deamidation (NQ)	N34:Deamidation (NQ):0.00
6	11	sp|P35908|K22E_HUMAN	N.QSLLQPLNVK.V	N	34.63	1138.6710	10	2.7	570.3443	2	24.72	2.67E5		1	7112	20210305-AS.raw	1	1	0	157	166
6	11	sp|P35908|K22E_HUMAN	S.TISSNVASK.A	N	34.29	905.4818	9	2.0	453.7491	2	13.71	7.49E5	3.05E5	1	2108	20210305-AS.raw	2	1	1	507	515
6	11	sp|P35908|K22E_HUMAN	K.YEDEINK.R	N	32.34	909.4080	7	1.4	455.7119	2	15.44	2.73E5		1	2792	20210305-AS.raw	1	1	0	268	274
6	11	sp|P35908|K22E_HUMAN	M.DNSRNLDLDSIIAEVK.A	N	32.12	1800.9218	16	2.8	901.4707	2	28.60	1.22E6		1	9275	20210305-AS.raw	1	1	0	338	353
6	11	sp|P35908|K22E_HUMAN	K.EDLAR.L	N	31.92	602.3024	5	2.2	603.3110	1	12.15	2.53E7	1.79E7	2	1510	20210305-sense.raw	4	2	2	454	458
6	11	sp|P35908|K22E_HUMAN	K.VELQSK.V	N	31.09	702.3912	6	0.4	352.2030	2	13.06	0	1.94E7	2	1819	20210305-sense.raw	4	1	3	297	302
6	11	sp|P35908|K22E_HUMAN	R.GEHALK.D	N	28.94	653.3497	6	1.3	327.6825	2	11.52	4.63E6		1	1264	20210305-AS.raw	1	1	0	431	436
6	11	sp|P35908|K22E_HUMAN	Q.EREQIK.T	N	28.79	801.4344	6	4.8	401.7264	2	11.49	9.55E6	1.15E7	2	1234	20210305-sense.raw	2	1	1	178	183
6	11	sp|P35908|K22E_HUMAN	D.AIADAEQR.G	N	25.81	872.4352	8	2.4	437.2259	2	13.67		3.67E5	2	2054	20210305-sense.raw	1	0	1	423	430
6	11	sp|P35908|K22E_HUMAN	R.NKLN(+.98)DLEEALQQAK.E	N	25.70	1613.8260	14	1.0	807.9211	2	23.51		1.56E5	2	6270	20210305-sense.raw	1	0	1	440	453	Deamidation (NQ)	N4:Deamidation (NQ):6.08
18	9	sp|Q08211|DHX9_HUMAN	K.AENNSEVGASGYGVPGPTWDR.G	Y	88.34	2161.9663	21	0.9	1081.9915	2	24.51	2.48E6	4.19E5	1	7000	20210305-AS.raw	3	2	1	121	141
18	9	sp|Q08211|DHX9_HUMAN	R.Q(-17.03)LYHLGVVEAYSGLTK.K	Y	82.22	1759.9144	16	2.1	880.9664	2	29.53	1.22E6		1	9747	20210305-AS.raw	1	1	0	249	264	Pyro-glu from Q	Q1:Pyro-glu from Q:1000.00
18	9	sp|Q08211|DHX9_HUMAN	K.AIEPPPLDAVIEAEHTLR.E	Y	81.24	1970.0472	18	2.1	657.6910	3	28.76	1.52E7	2.58E6	1	9363	20210305-AS.raw	3	2	1	820	837
18	9	sp|Q08211|DHX9_HUMAN	R.FSDHVALLSVFQAWDDAR.M	Y	75.78	2076.0063	18	0.1	693.0095	3	32.93	4.07E6	6.8E5	2	11013	20210305-sense.raw	3	2	1	912	929
18	9	sp|Q08211|DHX9_HUMAN	K.QPAIISQLDPVNER.M	Y	75.44	1578.8365	14	2.3	790.4274	2	25.52	3.45E6	4.33E5	1	7548	20210305-AS.raw	2	1	1	1117	1130
18	9	sp|Q08211|DHX9_HUMAN	K.DKDDDGGEDDDANC(+57.02)NLIC(+57.02)GDEYGPETR.L	Y	72.73	3044.1519	27	0.1	1015.7247	3	23.06	4.42E5		1	6320	20210305-AS.raw	2	2	0	595	621	Carbamidomethylation	C14:Carbamidomethylation:1000.00;C18:Carbamidomethylation:1000.00
18	9	sp|Q08211|DHX9_HUMAN	K.NELMYQLEQDHDLQAILQER.E	Y	72.19	2485.1907	20	3.4	829.4070	3	29.68	1.59E6		1	9834	20210305-AS.raw	1	1	0	366	385
18	9	sp|Q08211|DHX9_HUMAN	R.GISHVIVDEIHER.D	Y	71.58	1502.7841	13	-0.7	501.9350	3	22.04	9.39E6		1	5821	20210305-AS.raw	2	2	0	504	516
18	9	sp|Q08211|DHX9_HUMAN	K.KFESEILEAISQNSVVIIR.G	Y	70.26	2174.1946	19	2.8	725.7408	3	31.92	5.7E5		1	10947	20210305-AS.raw	1	1	0	392	410
18	9	sp|Q08211|DHX9_HUMAN	R.KVFDPVPVGVTK.V	Y	68.66	1284.7441	12	1.0	643.3800	2	21.95	2.05E6	2.26E5	1	5782	20210305-AS.raw	2	1	1	697	708
18	9	sp|Q08211|DHX9_HUMAN	R.ELDALDANDELTPLGR.I	Y	68.11	1740.8529	16	3.8	871.4371	2	27.31	4.81E6	1.05E6	2	8207	20210305-sense.raw	2	1	1	838	853
18	9	sp|Q08211|DHX9_HUMAN	K.SSVNC(+57.02)PFSSQDMK.Y	Y	66.09	1485.6228	13	1.0	743.8194	2	20.64	2.4E6		1	5133	20210305-AS.raw	1	1	0	1025	1037	Carbamidomethylation	C5:Carbamidomethylation:1000.00
18	9	sp|Q08211|DHX9_HUMAN	R.AAMEALVVEVTK.Q	Y	65.99	1259.6794	12	1.2	630.8478	2	26.58	6.98E6	6.26E5	2	7820	20210305-sense.raw	2	1	1	1105	1116
18	9	sp|Q08211|DHX9_HUMAN	R.YGDGPRPPK.M	Y	65.92	985.4980	9	2.0	493.7573	2	13.88	2.8E6		1	2173	20210305-AS.raw	1	1	0	1155	1163
18	9	sp|Q08211|DHX9_HUMAN	R.YQILPLHSQIPR.E	Y	65.42	1463.8248	12	1.0	488.9494	3	24.38	1.34E7	2.83E6	1	6938	20210305-AS.raw	5	3	2	681	692
18	9	sp|Q08211|DHX9_HUMAN	K.LQISHEAAAC(+57.02)ITGLR.A	Y	64.25	1638.8512	15	4.3	547.2933	3	23.03	2.81E6	7.49E5	1	6304	20210305-AS.raw	3	2	1	1090	1104	Carbamidomethylation	C10:Carbamidomethylation:1000.00
18	9	sp|Q08211|DHX9_HUMAN	K.YTQVGPDHNR.S	Y	64.24	1185.5526	10	2.1	396.1923	3	13.50	2.3E6		1	2027	20210305-AS.raw	1	1	0	200	209
18	9	sp|Q08211|DHX9_HUMAN	R.FSDHVALLSVFQ(+.98)AWDDAR.M	Y	61.16	2076.9905	18	9.4	693.3439	3	33.39	4.75E5		1	11616	20210305-AS.raw	1	1	0	912	929	Deamidation (NQ)	Q12:Deamidation (NQ):1000.00
18	9	sp|Q08211|DHX9_HUMAN	K.VQSDGQIVLVDDWIK.L	Y	60.83	1713.8937	15	1.7	857.9556	2	29.70	7.09E5		1	9851	20210305-AS.raw	2	2	0	1075	1089
18	9	sp|Q08211|DHX9_HUMAN	K.LAAQSC(+57.02)ALSLVR.Q	Y	60.02	1287.6969	12	2.7	644.8575	2	23.76	5.64E6	9.15E5	1	6641	20210305-AS.raw	2	1	1	237	248	Carbamidomethylation	C6:Carbamidomethylation:1000.00
18	9	sp|Q08211|DHX9_HUMAN	R.AAEC(+57.02)NIVVTQPR.R	Y	59.76	1356.6820	12	2.3	679.3499	2	19.32	4.17E6	9.67E5	1	4548	20210305-AS.raw	2	1	1	435	446	Carbamidomethylation	C4:Carbamidomethylation:1000.00
18	9	sp|Q08211|DHX9_HUMAN	K.Q(-17.03)PAIISQLDPVNER.M	Y	58.86	1561.8099	14	0.3	781.9125	2	30.63	9.48E5		1	10343	20210305-AS.raw	1	1	0	1117	1130	Pyro-glu from Q	Q1:Pyro-glu from Q:1000.00
18	9	sp|Q08211|DHX9_HUMAN	K.LFTAHNNMTNYATVWASK.T	Y	57.82	2067.9836	18	-0.8	1034.9983	2	25.71	1.4E5		1	7650	20210305-AS.raw	1	1	0	738	755
18	9	sp|Q08211|DHX9_HUMAN	K.YPSPFFVFGEK.I	Y	57.75	1316.6440	11	1.6	659.3304	2	30.49	5.9E6	5.37E5	2	9884	20210305-sense.raw	2	1	1	1038	1048
18	9	sp|Q08211|DHX9_HUMAN	R.DFVNYLVR.I	Y	55.13	1024.5342	8	2.4	513.2756	2	27.72	5.66E6	6.02E5	1	8770	20210305-AS.raw	2	1	1	64	71
18	9	sp|Q08211|DHX9_HUMAN	R.DVVQAYPEVR.I	Y	54.77	1174.5981	10	-0.4	588.3061	2	21.43	5.3E6		1	5516	20210305-AS.raw	1	1	0	529	538
18	9	sp|Q08211|DHX9_HUMAN	K.LAQFEPSQR.Q	Y	53.88	1074.5458	9	1.6	538.2810	2	18.86	8E6		1	4332	20210305-AS.raw	1	1	0	315	323
18	9	sp|Q08211|DHX9_HUMAN	R.VRPGFC(+57.02)FHLC(+57.02)SR.A	Y	53.14	1534.7285	12	3.0	512.5850	3	22.90	3.03E6		1	6231	20210305-AS.raw	2	2	0	768	779	Carbamidomethylation	C6:Carbamidomethylation:1000.00;C10:Carbamidomethylation:1000.00
18	9	sp|Q08211|DHX9_HUMAN	K.NFLYAWC(+57.02)GK.R	Y	50.10	1157.5328	9	3.2	579.7756	2	27.21	1.24E6		1	8483	20210305-AS.raw	1	1	0	6	14	Carbamidomethylation	C7:Carbamidomethylation:1000.00
18	9	sp|Q08211|DHX9_HUMAN	R.KMTPSYEIR.A	Y	50.08	1123.5696	9	2.8	562.7936	2	18.26	8.96E5		1	4056	20210305-AS.raw	1	1	0	16	24
18	9	sp|Q08211|DHX9_HUMAN	R.Q(-17.03)ISRPSAAGINLMIGSTR.Y	Y	49.58	1853.9781	18	4.2	928.0002	2	27.42	1.6E5		1	8602	20210305-AS.raw	1	1	0	1137	1154	Pyro-glu from Q	Q1:Pyro-glu from Q:1000.00
18	9	sp|Q08211|DHX9_HUMAN	K.TTQVPQFILDDFIQNDR.A	Y	49.22	2049.0166	17	-0.1	1025.5155	2	32.41	3.86E6		1	11159	20210305-AS.raw	1	1	0	418	434
18	9	sp|Q08211|DHX9_HUMAN	R.LGGIGQFLAK.A	Y	48.78	1002.5862	10	1.7	502.3012	2	26.12	1.11E7	2.16E6	1	7879	20210305-AS.raw	2	1	1	810	819
18	9	sp|Q08211|DHX9_HUMAN	R.MGGEEAEIR.F	Y	47.86	990.4440	9	-0.1	496.2292	2	17.02	2.18E6		1	3475	20210305-AS.raw	1	1	0	930	938
18	9	sp|Q08211|DHX9_HUMAN	K.EGETVEPYK.V	Y	46.84	1050.4869	9	2.1	526.2518	2	16.89	2.32E6		1	3418	20210305-AS.raw	1	1	0	267	275
18	9	sp|Q08211|DHX9_HUMAN	R.QISRPSAAGINLMIGSTR.Y	Y	46.62	1871.0046	18	3.3	624.6776	3	24.48	2.09E6		1	6987	20210305-AS.raw	2	2	0	1137	1154
18	9	sp|Q08211|DHX9_HUMAN	K.SEEVPAFGVASPPPLTDTPDTTANAEGDLPTTMGGPLPPHLALK.A	Y	46.20	4408.1782	44	3.4	1103.0555	4	29.97	0		1	9998	20210305-AS.raw	1	1	0	77	120
18	9	sp|Q08211|DHX9_HUMAN	R.TPLHEIALSIK.L	Y	46.13	1220.7129	11	1.9	407.9124	3	23.65	4.64E6		1	6589	20210305-AS.raw	1	1	0	796	806
18	9	sp|Q08211|DHX9_HUMAN	R.GANLKDYYSR.K	Y	43.87	1185.5778	10	0.7	396.2001	3	18.53	4.89E5		1	4177	20210305-AS.raw	1	1	0	142	151
18	9	sp|Q08211|DHX9_HUMAN	R.AAM(+15.99)EALVVEVTK.Q	Y	42.22	1275.6744	12	5.2	638.8478	2	22.44	1.48E5		1	6003	20210305-AS.raw	1	1	0	1105	1116	Oxidation (M)	M3:Oxidation (M):1000.00
18	9	sp|Q08211|DHX9_HUMAN	R.LGYIHR.N	Y	40.33	757.4235	6	1.1	379.7194	2	16.50	3.97E6		1	3250	20210305-AS.raw	1	1	0	900	905
18	9	sp|Q08211|DHX9_HUMAN	K.VFDPVPVGVTK.V	Y	40.03	1156.6492	11	2.4	579.3333	2	24.39		1.7E6	2	6663	20210305-sense.raw	1	0	1	698	708
18	9	sp|Q08211|DHX9_HUMAN	R.LNQYFQK.E	Y	39.56	939.4814	7	0.9	470.7484	2	19.22	4.52E6		1	4502	20210305-AS.raw	1	1	0	185	191
18	9	sp|Q08211|DHX9_HUMAN	R.LNMATLR.M	Y	38.12	817.4480	7	2.8	409.7324	2	20.99	2.46E6		1	5305	20210305-AS.raw	1	1	0	945	951
18	9	sp|Q08211|DHX9_HUMAN	R.MLNMIR.Q	Y	35.96	776.4037	6	1.2	389.2096	2	22.00	2.11E6		1	5804	20210305-AS.raw	1	1	0	1131	1136
18	9	sp|Q08211|DHX9_HUMAN	R.YDN(+.98)GSGYR.R	Y	34.81	931.3671	8	1.2	466.6914	2	14.98	8.47E5		1	2604	20210305-AS.raw	1	1	0	1167	1174	Deamidation (NQ)	N3:Deamidation (NQ):1000.00
18	9	sp|Q08211|DHX9_HUMAN	R.ISAVSVAER.V	Y	34.43	930.5134	9	2.1	466.2650	2	18.55	0		1	4186	20210305-AS.raw	1	1	0	448	456
18	9	sp|Q08211|DHX9_HUMAN	R.RISAVSVAER.V	Y	33.30	1086.6145	10	0.0	363.2121	3	17.37	5.02E6		1	3634	20210305-AS.raw	2	2	0	447	456
18	9	sp|Q08211|DHX9_HUMAN	K.EKIQGEYK.Y	Y	32.41	993.5131	8	0.5	497.7640	2	13.51	4.77E5		1	2035	20210305-AS.raw	1	1	0	192	199
18	9	sp|Q08211|DHX9_HUMAN	K.SC(+57.02)GYSVR.F	Y	31.53	827.3596	7	0.9	414.6874	2	14.97	2.13E6	3.93E5	2	2547	20210305-sense.raw	2	1	1	468	474	Carbamidomethylation	C2:Carbamidomethylation:1000.00
18	9	sp|Q08211|DHX9_HUMAN	K.TNLEQR.K	Y	31.12	759.3875	6	2.7	380.7021	2	11.89	1.87E6	6.92E5	2	1424	20210305-sense.raw	2	1	1	756	761
18	9	sp|Q08211|DHX9_HUMAN	R.KLEAGIR.G	Y	29.54	785.4759	7	1.9	393.7460	2	15.00	4.09E6	1.12E6	2	2560	20210305-sense.raw	2	1	1	497	503
18	9	sp|Q08211|DHX9_HUMAN	R.NALIHK.S	N	29.35	694.4126	6	1.8	348.2142	2	13.79	4.58E6	1.03E6	1	2137	20210305-AS.raw	2	1	1	1019	1024
18	9	sp|Q08211|DHX9_HUMAN	R.ELLPVKK.F	Y	29.19	825.5323	7	-1.0	413.7730	2	17.37	8.77E5		1	3635	20210305-AS.raw	1	1	0	386	392
18	9	sp|Q08211|DHX9_HUMAN	R.VAFER.G	Y	27.49	620.3282	5	2.2	311.1721	2	16.48	4.15E6	1.08E6	1	3240	20210305-AS.raw	2	1	1	457	461
18	9	sp|Q08211|DHX9_HUMAN	R.LSM(+15.99)SQLNEK.E	Y	26.35	1064.5172	9	3.2	533.2676	2	15.39	3.37E5		1	2771	20210305-AS.raw	1	1	0	622	630	Oxidation (M)	M3:Oxidation (M):1000.00
18	9	sp|Q08211|DHX9_HUMAN	K.SEEVPAFGVASPPPLTDTPDTTAN(+.98)AEGDLPTTMGGPLPPHLALK.A	Y	25.23	4409.1621	44	4.5	1470.7346	3	30.42	8.37E5		1	10236	20210305-AS.raw	1	1	0	77	120	Deamidation (NQ)	N24:Deamidation (NQ):1000.00
18	9	sp|Q08211|DHX9_HUMAN	K.LPIEPR.F	Y	24.73	723.4279	6	1.1	362.7216	2	18.46	7.11E6	1.61E6	1	4139	20210305-AS.raw	2	1	1	858	863
18	9	sp|Q08211|DHX9_HUMAN	R.ELLPVK.K	Y	24.39	697.4374	6	1.7	349.7266	2	20.58	3.07E6		1	5104	20210305-AS.raw	1	1	0	386	391
18	9	sp|Q08211|DHX9_HUMAN	R.ARFER.L	N	22.79	677.3608	5	0.5	339.6879	2	12.68	1.74E6		1	1734	20210305-AS.raw	1	1	0	780	784
16	14	sp|P40763|STAT3_HUMAN	R.LLQTAATAAQQGGQANHPTAAVVTEK.Q	Y	101.82	2575.3354	26	2.8	1288.6786	2	18.75	3.45E5	5.4E7	2	4119	20210305-sense.raw	10	2	8	115	140
16	14	sp|P40763|STAT3_HUMAN	K.ESHATLVFHNLLGEIDQQYSR.F	Y	91.51	2456.2085	21	3.2	819.7460	3	18.77		9.66E6	2	4133	20210305-sense.raw	7	0	7	50	70
16	14	sp|P40763|STAT3_HUMAN	K.LLGPGVNYSGC(+57.02)QITWAK.F	Y	79.75	1862.9349	17	4.6	932.4791	2	18.73		2E6	2	4110	20210305-sense.raw	3	0	3	532	548	Carbamidomethylation	C11:Carbamidomethylation:1000.00
16	14	sp|P40763|STAT3_HUMAN	K.EGGVTFTWVEKDISGK.T	Y	79.15	1751.8729	16	-0.7	876.9431	2	18.98		6.38E5	2	4239	20210305-sense.raw	3	0	3	616	631
16	14	sp|P40763|STAT3_HUMAN	R.FLQESNVLYQHNLR.R	Y	75.56	1759.9005	14	2.8	880.9600	2	18.69		3.02E7	2	4080	20210305-sense.raw	8	0	8	71	84
16	14	sp|P40763|STAT3_HUMAN	R.QFLAPWIESQDWAYAASK.E	Y	71.18	2110.0159	18	1.8	1056.0171	2	18.75		4.19E6	2	4120	20210305-sense.raw	3	0	3	32	49
16	14	sp|P40763|STAT3_HUMAN	K.VVENLQDDFDFNYK.T	Y	69.47	1744.7944	14	3.6	873.4076	2	18.73		5.61E6	2	4107	20210305-sense.raw	6	0	6	164	177
16	14	sp|P40763|STAT3_HUMAN	K.VSYKGDPIVQHRPM(+15.99)LEER.I	Y	68.70	2169.1001	18	3.4	543.2841	4	18.77		7.45E5	2	4135	20210305-sense.raw	1	0	1	291	308	Oxidation (M)	M14:Oxidation (M):1000.00
16	14	sp|P40763|STAT3_HUMAN	K.TQIQSVEPYTK.Q	Y	68.52	1292.6613	11	3.5	647.3401	2	19.21		2.84E6	2	4348	20210305-sense.raw	3	0	3	632	642
16	14	sp|P40763|STAT3_HUMAN	R.YLEQLHQLYSDSFPM(+15.99)ELR.Q	Y	67.30	2284.0833	18	1.4	1143.0505	2	18.73		7.01E6	2	4108	20210305-sense.raw	3	0	3	14	31	Oxidation (M)	M15:Oxidation (M):1000.00
16	14	sp|P40763|STAT3_HUMAN	K.VM(+15.99)NM(+15.99)EESNNGSLSAEFK.H	Y	66.79	1917.8085	17	2.0	959.9135	2	18.75		1.66E6	2	4123	20210305-sense.raw	1	0	1	393	409	Oxidation (M)	M2:Oxidation (M):1000.00;M4:Oxidation (M):1000.00
16	14	sp|P40763|STAT3_HUMAN	R.FLQESNVLYQHNLRR.I	Y	66.17	1916.0016	15	3.7	480.0095	4	18.69		1.32E7	2	4085	20210305-sense.raw	3	0	3	71	85
16	14	sp|P40763|STAT3_HUMAN	R.LENWITSLAESQLQTR.Q	Y	65.50	1887.9690	16	3.0	944.9946	2	18.75		8.99E5	2	4117	20210305-sense.raw	1	0	1	263	278
16	14	sp|P40763|STAT3_HUMAN	K.TLTDEELADWKR.R	Y	65.19	1475.7256	12	4.1	738.8731	2	18.69		4.11E6	2	4084	20210305-sense.raw	3	0	3	234	245
16	14	sp|P40763|STAT3_HUMAN	K.Q(-17.03)QM(+15.99)LEQHLQDVR.K	Y	64.94	1522.7198	12	3.8	762.3701	2	18.70		0	2	4091	20210305-sense.raw	1	0	1	141	152	Pyro-glu from Q; Oxidation (M)	Q1:Pyro-glu from Q:1000.00;M3:Oxidation (M):1000.00
16	14	sp|P40763|STAT3_HUMAN	K.TLTDEELADWK.R	Y	64.86	1319.6245	11	4.0	660.8221	2	18.72		3.01E6	2	4101	20210305-sense.raw	2	0	2	234	244
16	14	sp|P40763|STAT3_HUMAN	M.A(+42.01)QWNQLQQLDTR.Y	Y	63.54	1541.7587	12	3.5	771.8893	2	18.72		9.83E6	2	4102	20210305-sense.raw	3	0	3	2	13	Acetylation (Protein N-term)	A1:Acetylation (Protein N-term):1000.00
16	14	sp|P40763|STAT3_HUMAN	K.VC(+57.02)IDKDSGDVAALR.G	Y	62.42	1517.7507	14	3.8	506.9261	3	18.79		1.84E6	2	4143	20210305-sense.raw	1	0	1	366	379	Carbamidomethylation	C2:Carbamidomethylation:1000.00
16	14	sp|P40763|STAT3_HUMAN	R.GLSIEQLTTLAEK.L	Y	62.11	1401.7715	13	3.2	701.8953	2	18.73	6.23E4	1.1E7	2	4106	20210305-sense.raw	5	1	4	519	531
16	14	sp|P40763|STAT3_HUMAN	R.KFNILGTNTK.V	Y	59.97	1134.6396	10	3.4	568.3290	2	18.70		1.33E7	2	4087	20210305-sense.raw	5	0	5	383	392
16	14	sp|P40763|STAT3_HUMAN	R.AILSTKPPGTFLLR.F	Y	57.91	1512.9027	14	3.7	757.4614	2	18.69		1.98E7	2	4083	20210305-sense.raw	4	0	4	596	609
16	14	sp|P40763|STAT3_HUMAN	K.VMNMEESNNGSLSAEFK.H	Y	56.93	1885.8186	17	1.2	943.9177	2	23.98	1.76E5	3.1E5	2	6470	20210305-sense.raw	2	1	1	393	409
16	14	sp|P40763|STAT3_HUMAN	K.FPELNYQLK.I	Y	55.70	1150.6022	9	2.9	576.3101	2	18.69		7.85E6	2	4082	20210305-sense.raw	4	0	4	355	363
16	14	sp|P40763|STAT3_HUMAN	K.QQLNNM(+15.99)SFAEIIMGYK.I	Y	53.02	1901.9015	16	0.6	951.9586	2	18.81		4.55E5	2	4157	20210305-sense.raw	2	0	2	643	658	Oxidation (M)	M6:Oxidation (M):32.55
16	14	sp|P40763|STAT3_HUMAN	K.EGGVTFTWVEK.D	Y	52.64	1251.6135	11	1.7	626.8151	2	22.01		2.23E6	2	5576	20210305-sense.raw	3	0	3	616	626
16	14	sp|P40763|STAT3_HUMAN	K.NVNFFTKPPIGTWDQ(+.98)VAEVLSWQFSSTTKR.G	Y	52.13	3483.7463	30	9.3	871.9520	4	34.53		2.63E5	2	11789	20210305-sense.raw	1	0	1	489	518	Deamidation (NQ)	Q15:Deamidation (NQ):0.00
16	14	sp|P40763|STAT3_HUMAN	K.FNILGTNTK.V	Y	48.09	1006.5447	9	3.0	504.2812	2	18.68		5.64E6	2	4078	20210305-sense.raw	1	0	1	384	392
16	14	sp|P40763|STAT3_HUMAN	K.QQM(+15.99)LEQHLQDVR.K	Y	48.00	1539.7463	12	3.4	514.2578	3	18.90		3.26E5	2	4203	20210305-sense.raw	1	0	1	141	152	Oxidation (M)	M3:Oxidation (M):1000.00
16	14	sp|P40763|STAT3_HUMAN	K.QQLNNM(+15.99)SFAEIIM(+15.99)GYK.I	Y	46.14	1917.8965	16	1.9	959.9573	2	19.31		2.08E5	2	4400	20210305-sense.raw	1	0	1	643	658	Oxidation (M)	M6:Oxidation (M):1000.00;M13:Oxidation (M):1000.00
16	14	sp|P40763|STAT3_HUMAN	K.RGLSIEQLTTLAEK.L	Y	44.69	1557.8726	14	4.8	779.9473	2	18.74		1.32E6	2	4112	20210305-sense.raw	1	0	1	518	531
16	14	sp|P40763|STAT3_HUMAN	K.SAFVVER.Q	Y	42.76	806.4286	7	3.1	404.2228	2	26.82		9.57E5	2	7945	20210305-sense.raw	1	0	1	319	325
16	14	sp|P40763|STAT3_HUMAN	K.SQGDM(+15.99)QDLNGN(+.98)NQSVTR.Q	Y	39.64	1879.7966	17	9.7	940.9147	2	26.84		2.03E5	2	7960	20210305-sense.raw	1	0	1	181	197	Oxidation (M); Deamidation (NQ)	M5:Oxidation (M):1000.00;N11:Deamidation (NQ):0.00
16	14	sp|P40763|STAT3_HUMAN	R.C(+57.02)LWEESR.L	Y	36.88	978.4229	7	2.5	490.2199	2	18.71		4.44E5	2	4094	20210305-sense.raw	1	0	1	108	114	Carbamidomethylation	C1:Carbamidomethylation:1000.00
16	14	sp|P40763|STAT3_HUMAN	K.YC(+57.02)RPESQEHPEADPGSAAPYLK.T	Y	34.46	2501.1282	22	5.4	626.2927	4	19.09		5.72E5	2	4291	20210305-sense.raw	2	0	2	686	707	Carbamidomethylation	C2:Carbamidomethylation:1000.00
16	14	sp|P40763|STAT3_HUMAN	R.VQDLEQK.M	Y	29.36	858.4447	7	3.0	430.2309	2	26.84		5.19E5	2	7958	20210305-sense.raw	1	0	1	155	161
16	14	sp|P40763|STAT3_HUMAN	K.HLTLR.E	N	29.20	638.3864	5	1.3	320.2009	2	19.62		3.92E5	2	4549	20210305-sense.raw	1	0	1	410	414
16	14	sp|P40763|STAT3_HUMAN	K.QFLQSR.Y	Y	28.03	777.4133	6	2.9	389.7151	2	26.81		1.05E6	2	7942	20210305-sense.raw	1	0	1	88	93
16	14	sp|P40763|STAT3_HUMAN	R.IVELFR.N	N	27.95	775.4592	6	3.4	388.7382	2	26.94		4.04E7	2	8016	20210305-sense.raw	4	0	4	309	314
16	14	sp|P40763|STAT3_HUMAN	K.M(+15.99)QQLEQM(+15.99)LTALDQM(+15.99)R.R	Y	26.85	1882.8588	15	0.4	942.4371	2	19.22		7.31E5	2	4360	20210305-sense.raw	2	0	2	200	214	Oxidation (M)	M1:Oxidation (M):1000.00;M7:Oxidation (M):1000.00;M14:Oxidation (M):1000.00
16	14	sp|P40763|STAT3_HUMAN	R.YLEKPM(+15.99)EIAR.I	Y	24.93	1264.6486	10	4.0	633.3341	2	18.79		0	2	4141	20210305-sense.raw	1	0	1	94	103	Oxidation (M)	M6:Oxidation (M):1000.00
10	12	sp|P08779|K1C16_HUMAN	K.IIAATIENAQPILQIDNAR.L	Y	86.20	2063.1375	19	7.4	1032.5836	2	27.68	6.7E6	4.57E6	2	8413	20210305-sense.raw	4	2	2	178	196
10	12	sp|P08779|K1C16_HUMAN	K.TEELNKEVASNSELVQSSR.S	Y	85.59	2119.0393	19	0.4	1060.5273	2	20.28	5.04E6	4.92E6	2	4784	20210305-sense.raw	4	2	2	312	330
10	12	sp|P08779|K1C16_HUMAN	R.LLEGEDAHLSSQQASGQSYSSR.E	Y	78.01	2349.0833	22	0.0	1175.5490	2	19.54	3.95E6	4.83E6	2	4510	20210305-sense.raw	4	2	2	420	441
10	12	sp|P08779|K1C16_HUMAN	R.APSTYGGGLSVSSR.F	Y	75.82	1337.6575	14	1.4	669.8369	2	19.73	3.94E6	5.21E6	1	4750	20210305-AS.raw	2	1	1	42	55
10	12	sp|P08779|K1C16_HUMAN	R.GQTGGDVNVEMDAAPGVDLSR.I	Y	73.30	2086.9590	21	3.4	1044.4904	2	24.52	8.25E5	4.76E5	1	7004	20210305-AS.raw	3	2	1	264	284
10	12	sp|P08779|K1C16_HUMAN	K.GSC(+57.02)GIGGGIGGGSSR.I	N	72.45	1277.5782	15	1.9	639.7976	2	17.51	6.65E6	4.29E6	1	3692	20210305-AS.raw	3	2	1	16	30	Carbamidomethylation	C3:Carbamidomethylation:1000.00
10	12	sp|P08779|K1C16_HUMAN	K.TRLEQEIATYR.R	N	71.63	1378.7205	11	2.6	690.3693	2	21.46	2.21E7	1.52E7	2	5311	20210305-sense.raw	6	3	3	408	418
10	12	sp|P08779|K1C16_HUMAN	R.C(+57.02)EMEQQSQEYQILLDVK.T	Y	68.64	2139.9817	17	1.1	1070.9993	2	27.78	4.42E5		1	8807	20210305-AS.raw	1	1	0	391	407	Carbamidomethylation	C1:Carbamidomethylation:1000.00
10	12	sp|P08779|K1C16_HUMAN	R.TDLEM(+15.99)QIEGLKEELAYLR.K	Y	67.10	2166.0879	18	-0.6	723.0361	3	32.64		2.33E6	2	10874	20210305-sense.raw	1	0	1	235	252	Oxidation (M)	M5:Oxidation (M):1000.00
10	12	sp|P08779|K1C16_HUMAN	K.NHEEEMLALR.G	Y	65.00	1240.5870	10	2.3	621.3022	2	20.98	1.78E6	1.88E6	2	5104	20210305-sense.raw	2	1	1	254	263
10	12	sp|P08779|K1C16_HUMAN	R.GQTGGDVNVEM(+15.99)DAAPGVDLSR.I	Y	62.43	2102.9539	21	-0.1	1052.4841	2	22.37		2.66E6	2	5745	20210305-sense.raw	1	0	1	264	284	Oxidation (M)	M11:Oxidation (M):1000.00
10	12	sp|P08779|K1C16_HUMAN	R.ISSVLAGGSC(+57.02)R.A	N	56.46	1105.5549	11	2.5	553.7861	2	18.65	1.01E7	5.54E6	2	4061	20210305-sense.raw	2	1	1	31	41	Carbamidomethylation	C10:Carbamidomethylation:1000.00
10	12	sp|P08779|K1C16_HUMAN	K.EVASNSELVQSSR.S	Y	56.01	1404.6844	13	4.0	703.3523	2	17.45		2.16E6	2	3546	20210305-sense.raw	1	0	1	318	330
10	12	sp|P08779|K1C16_HUMAN	R.LASYLDKVR.A	N	54.34	1063.6025	9	-1.0	355.5411	3	19.93	1.29E7	1.5E7	1	4834	20210305-AS.raw	4	2	2	128	136
10	12	sp|P08779|K1C16_HUMAN	K.ASLENSLEETKGR.Y	N	53.98	1432.7157	13	1.2	717.3660	2	18.56		1.57E6	2	4023	20210305-sense.raw	2	0	2	355	367
10	12	sp|P08779|K1C16_HUMAN	K.VTM(+15.99)QNLNDR.L	N	53.68	1105.5186	9	1.7	553.7675	2	14.21	7.93E7	5.06E7	2	2264	20210305-sense.raw	8	3	5	119	127	Oxidation (M)	M3:Oxidation (M):1000.00
10	12	sp|P08779|K1C16_HUMAN	R.EVFTSSSSSSSR.Q	Y	53.62	1259.5630	12	2.2	630.7902	2	15.57	9.69E5	3.21E6	2	2793	20210305-sense.raw	2	1	1	442	453
10	12	sp|P08779|K1C16_HUMAN	R.ALEEANADLEVK.I	N	52.70	1300.6510	12	3.8	651.3353	2	21.13	1.55E7	1.2E7	1	5373	20210305-AS.raw	3	1	2	137	148
10	12	sp|P08779|K1C16_HUMAN	R.DAETWFLSK.T	Y	52.32	1095.5237	9	2.1	548.7703	2	27.86	3.12E6	2.39E6	1	8853	20210305-AS.raw	2	1	1	303	311
10	12	sp|P08779|K1C16_HUMAN	K.ASLENSLEETK.G	N	52.24	1219.5931	11	0.6	610.8042	2	20.11	1.04E7	6.85E6	1	4897	20210305-AS.raw	2	1	1	355	365
10	12	sp|P08779|K1C16_HUMAN	K.VTMQNLNDR.L	N	52.12	1089.5237	9	2.1	545.7703	2	18.32	6.35E7	6.2E7	2	3921	20210305-sense.raw	3	2	1	119	127
10	12	sp|P08779|K1C16_HUMAN	K.DYSPYFK.T	N	51.37	918.4123	7	2.8	460.2147	2	22.87	7.26E6	4.42E6	1	6214	20210305-AS.raw	2	1	1	163	169
10	12	sp|P08779|K1C16_HUMAN	R.TDLEMQIEGLK.E	N	49.98	1275.6381	11	1.6	638.8273	2	26.10	1.86E6		1	7868	20210305-AS.raw	1	1	0	235	245
10	12	sp|P08779|K1C16_HUMAN	R.TDLEM(+15.99)QIEGLK.E	N	49.80	1291.6329	11	1.8	646.8249	2	25.26	3.03E5		1	7406	20210305-AS.raw	1	1	0	235	245	Oxidation (M)	M5:Oxidation (M):1000.00
10	12	sp|P08779|K1C16_HUMAN	R.VLQGLEIELQSQLSM(+15.99)K.A	Y	49.36	1830.9761	16	2.6	916.4977	2	28.80	1.31E5		1	9386	20210305-AS.raw	1	1	0	339	354	Oxidation (M)	M15:Oxidation (M):1000.00
10	12	sp|P08779|K1C16_HUMAN	R.TKYEHELALR.Q	Y	49.28	1258.6670	10	2.0	420.5638	3	18.32		6.85E6	2	3923	20210305-sense.raw	1	0	1	204	213
10	12	sp|P08779|K1C16_HUMAN	R.VLDELTLAR.T	N	48.98	1028.5865	9	1.6	515.3014	2	24.40		2.16E7	2	6665	20210305-sense.raw	1	0	1	226	234
10	12	sp|P08779|K1C16_HUMAN	R.LEQEIATYR.R	N	47.83	1121.5717	9	1.8	561.7941	2	19.66	5.73E6	4.72E6	2	4572	20210305-sense.raw	2	1	1	410	418
10	12	sp|P08779|K1C16_HUMAN	K.VTM(+15.99)QNLN(+.98)DR.L	N	47.42	1106.5027	9	2.1	554.2598	2	14.63	2.97E6	2.95E6	1	2458	20210305-AS.raw	2	1	1	119	127	Oxidation (M); Deamidation (NQ)	M3:Oxidation (M):1000.00;N7:Deamidation (NQ):32.28
10	12	sp|P08779|K1C16_HUMAN	R.QTVEADVNGLR.R	Y	46.30	1200.6099	11	2.6	601.3138	2	20.37	4.3E5	7.23E5	1	4999	20210305-AS.raw	2	1	1	214	224
10	12	sp|P08779|K1C16_HUMAN	R.QTVEADVNGLRR.V	Y	45.76	1356.7109	12	1.8	453.2451	3	18.73	1.25E6	1.37E6	1	4268	20210305-AS.raw	2	1	1	214	225
10	12	sp|P08779|K1C16_HUMAN	K.VTM(+15.99)QN(+.98)LNDR.L	N	45.20	1106.5027	9	2.2	554.2598	2	15.06	2.07E6	1.05E5	2	2577	20210305-sense.raw	2	1	1	119	127	Oxidation (M); Deamidation (NQ)	M3:Oxidation (M):1000.00;N5:Deamidation (NQ):17.01
10	12	sp|P08779|K1C16_HUMAN	K.VTMQNLN(+.98)DR.L	N	44.01	1090.5077	9	-1.7	546.2602	2	18.54		2.1E6	2	4009	20210305-sense.raw	1	0	1	119	127	Deamidation (NQ)	N7:Deamidation (NQ):13.45
10	12	sp|P08779|K1C16_HUMAN	R.QFTSSSSMK.G	N	43.88	1001.4488	9	2.0	501.7327	2	15.39	1.42E6	1.1E6	1	2772	20210305-AS.raw	2	1	1	7	15
10	12	sp|P08779|K1C16_HUMAN	R.LASYLDK.V	N	43.52	808.4330	7	1.4	405.2244	2	19.18	1.61E8	1.1E8	2	4333	20210305-sense.raw	4	2	2	128	134
10	12	sp|P08779|K1C16_HUMAN	R.DQYEQMAEK.N	Y	43.47	1140.4757	9	1.2	571.2458	2	17.56	1.07E6	1.73E6	1	3723	20210305-AS.raw	2	1	1	291	299
10	12	sp|P08779|K1C16_HUMAN	R.LAADDFR.T	N	43.45	806.3922	7	0.8	404.2037	2	19.62	1.3E8	1.14E8	1	4697	20210305-AS.raw	4	1	3	197	203
10	12	sp|P08779|K1C16_HUMAN	R.QRPSEIKDYSPYFK.T	Y	41.59	1756.8784	14	3.6	586.6355	3	21.18	1.13E6	1.63E6	2	5188	20210305-sense.raw	4	2	2	156	169
10	12	sp|P08779|K1C16_HUMAN	R.QFTSSSSM(+15.99)K.G	N	40.29	1017.4437	9	4.1	509.7312	2	11.59	6.74E5	1.49E6	2	1297	20210305-sense.raw	2	1	1	7	15	Oxidation (M)	M8:Oxidation (M):1000.00
10	12	sp|P08779|K1C16_HUMAN	R.RLLEGEDAHLSSQQASGQSYSSR.E	Y	40.24	2505.1843	23	1.4	836.0699	3	19.16	1.99E5	1.57E5	1	4475	20210305-AS.raw	2	1	1	419	441
10	12	sp|P08779|K1C16_HUMAN	R.QTVEADVN(+.98)GLR.R	Y	39.33	1201.5939	11	1.6	601.8052	2	19.37	1.03E5	9.1E4	2	4432	20210305-sense.raw	2	1	1	214	224	Deamidation (NQ)	N8:Deamidation (NQ):83.89
10	12	sp|P08779|K1C16_HUMAN	K.NHEEEM(+15.99)LALR.G	Y	39.01	1256.5819	10	3.4	629.3004	2	17.99	4.02E5	9.07E5	2	3776	20210305-sense.raw	2	1	1	254	263	Oxidation (M)	M6:Oxidation (M):1000.00
10	12	sp|P08779|K1C16_HUMAN	R.QTVEADVN(+.98)GLRR.V	Y	35.69	1357.6949	12	1.4	453.5729	3	17.49	3.62E5	1.49E7	2	3564	20210305-sense.raw	3	1	2	214	225	Deamidation (NQ)	N8:Deamidation (NQ):79.54
10	12	sp|P08779|K1C16_HUMAN	R.SEVTELRR.V	Y	34.32	988.5302	8	1.4	495.2730	2	15.40		5.84E6	2	2722	20210305-sense.raw	1	0	1	331	338
10	12	sp|P08779|K1C16_HUMAN	R.ILNEMR.D	N	32.58	774.4058	6	1.5	388.2108	2	18.03	1.21E7	9.91E6	2	3796	20210305-sense.raw	3	2	1	285	290
10	12	sp|P08779|K1C16_HUMAN	R.Q(-17.03)TVEADVN(+.98)GLRR.V	Y	32.43	1340.6685	12	3.0	671.3435	2	20.76	3.17E5	4.08E5	2	5001	20210305-sense.raw	2	1	1	214	225	Pyro-glu from Q; Deamidation (NQ)	Q1:Pyro-glu from Q:1000.00;N8:Deamidation (NQ):1000.00
10	12	sp|P08779|K1C16_HUMAN	R.Q(-17.03)TVEADVNGLRR.V	Y	31.92	1339.6844	12	1.3	670.8504	2	21.93	2.81E5		1	5770	20210305-AS.raw	1	1	0	214	225	Pyro-glu from Q	Q1:Pyro-glu from Q:1000.00
10	12	sp|P08779|K1C16_HUMAN	R.DQYEQM(+15.99)AEK.N	Y	30.25	1156.4706	9	2.8	579.2442	2	14.04	5.43E5	1.11E6	1	2228	20210305-AS.raw	2	1	1	291	299	Oxidation (M)	M6:Oxidation (M):1000.00
10	12	sp|P08779|K1C16_HUMAN	K.TIEDLR.N	N	29.79	745.3970	6	1.4	373.7063	2	18.36	1.38E7	1.04E7	1	4098	20210305-AS.raw	4	2	2	170	175
10	12	sp|P08779|K1C16_HUMAN	R.Q(-17.03)RPSEIKDYSPYFK.T	Y	29.18	1739.8518	14	3.0	580.9596	3	23.42	1.82E5		1	6489	20210305-AS.raw	1	1	0	156	169	Pyro-glu from Q	Q1:Pyro-glu from Q:1000.00
10	12	sp|P08779|K1C16_HUMAN	R.QTRPILK.E	Y	29.16	854.5338	7	2.3	428.2751	2	14.33		1.29E6	2	2304	20210305-sense.raw	1	0	1	454	460
10	12	sp|P08779|K1C16_HUMAN	R.Q(-17.03)RPSEIK.D	Y	29.08	839.4501	7	1.1	420.7328	2	15.07	1.03E6	8.47E5	1	2639	20210305-AS.raw	2	1	1	156	162	Pyro-glu from Q	Q1:Pyro-glu from Q:1000.00
10	12	sp|P08779|K1C16_HUMAN	K.TEELNK.E	N	27.54	732.3654	6	4.8	367.1917	2	11.56	1.33E5		1	1290	20210305-AS.raw	1	1	0	312	317
10	12	sp|P08779|K1C16_HUMAN	R.ILNEM(+15.99)R.D	N	25.80	790.4007	6	1.5	396.2082	2	14.39	2.54E6	1.94E6	2	2326	20210305-sense.raw	2	1	1	285	290	Oxidation (M)	M5:Oxidation (M):1000.00
10	12	sp|P08779|K1C16_HUMAN	Q.ILLDVK.T	N	23.77	699.4531	6	-0.2	350.7337	2	22.00	9.7E6	7.55E6	1	5805	20210305-AS.raw	2	1	1	402	407
10	12	sp|P08779|K1C16_HUMAN	I.LQIDNAR.L	N	22.71	828.4453	7	0.8	415.2303	2	16.62	7.53E5	1.05E6	2	3210	20210305-sense.raw	2	1	1	190	196
21	6	sp|P13489|RINI_HUMAN	K.LSLQNC(+57.02)C(+57.02)LTGAGC(+57.02)GVLSSTLR.T	Y	91.21	2266.0869	21	3.9	1134.0552	2	27.14	4.37E6	9.79E5	1	8452	20210305-AS.raw	3	2	1	90	110	Carbamidomethylation	C6:Carbamidomethylation:1000.00;C7:Carbamidomethylation:1000.00;C13:Carbamidomethylation:1000.00
21	6	sp|P13489|RINI_HUMAN	R.SNELGDVGVHC(+57.02)VLQGLQTPSC(+57.02)K.I	Y	89.29	2397.1416	22	1.1	1199.5793	2	25.86	1.78E7	5.39E6	2	7437	20210305-sense.raw	4	2	2	65	86	Carbamidomethylation	C11:Carbamidomethylation:1000.00;C21:Carbamidomethylation:1000.00
21	6	sp|P13489|RINI_HUMAN	K.SC(+57.02)SFTAAC(+57.02)C(+57.02)SHFSSVLAQNR.F	Y	83.54	2288.9724	20	-1.2	1145.4921	2	23.38	3.45E6	1.05E6	1	6467	20210305-AS.raw	4	2	2	322	341	Carbamidomethylation	C2:Carbamidomethylation:1000.00;C8:Carbamidomethylation:1000.00;C9:Carbamidomethylation:1000.00
21	6	sp|P13489|RINI_HUMAN	K.LQLEYC(+57.02)SLSAASC(+57.02)EPLASVLR.A	Y	82.01	2366.1609	21	1.5	1184.0895	2	30.54	9.37E6	2.49E6	1	10302	20210305-AS.raw	3	2	1	147	167	Carbamidomethylation	C6:Carbamidomethylation:1000.00;C13:Carbamidomethylation:1000.00
21	6	sp|P13489|RINI_HUMAN	R.VLWLADC(+57.02)DVSDSSC(+57.02)SSLAATLLANHSLR.E	Y	79.04	3060.4644	28	3.9	1021.1660	3	31.45	1.26E7	3.68E6	1	10727	20210305-AS.raw	3	2	1	374	401	Carbamidomethylation	C7:Carbamidomethylation:1000.00;C14:Carbamidomethylation:1000.00
21	6	sp|P13489|RINI_HUMAN	K.LGDVGMAELC(+57.02)PGLLHPSSR.L	Y	77.51	2007.9869	19	4.4	670.3392	3	26.34	2.47E7	1.1E7	1	8000	20210305-AS.raw	4	2	2	239	257	Carbamidomethylation	C10:Carbamidomethylation:1000.00
21	6	sp|P13489|RINI_HUMAN	K.ESLKELSLAGNELGDEGAR.L	Y	76.63	1986.9857	19	2.6	663.3376	3	24.19	4.85E6	4.06E6	2	6569	20210305-sense.raw	5	3	2	284	302
21	6	sp|P13489|RINI_HUMAN	M.SLDIQSLDIQC(+57.02)EELSDAR.W	Y	70.76	2090.9790	18	2.3	1046.4991	2	27.76	7.71E6	2.71E6	1	8793	20210305-AS.raw	2	1	1	2	19	Carbamidomethylation	C11:Carbamidomethylation:1000.00
21	6	sp|P13489|RINI_HUMAN	R.VNPALAELNLR.S	Y	70.00	1208.6877	11	1.8	605.3522	2	25.36	4.61E7	3.16E7	2	7157	20210305-sense.raw	4	2	2	54	64
21	6	sp|P13489|RINI_HUMAN	K.LESC(+57.02)GVTSDNC(+57.02)R.D	Y	68.92	1396.5712	12	0.4	699.2932	2	15.56	4.97E6	3.23E6	1	2849	20210305-AS.raw	2	1	1	206	217	Carbamidomethylation	C4:Carbamidomethylation:1000.00;C11:Carbamidomethylation:1000.00
21	6	sp|P13489|RINI_HUMAN	K.ELSLAGNELGDEGAR.L	Y	67.94	1529.7321	15	1.4	765.8744	2	23.89	2.4E7	1.42E7	1	6705	20210305-AS.raw	4	2	2	288	302
21	6	sp|P13489|RINI_HUMAN	K.ELTVSNN(+.98)DINEAGVR.V	Y	67.66	1630.7798	15	7.5	816.4033	2	21.68	3.35E6		1	5646	20210305-AS.raw	1	1	0	174	188	Deamidation (NQ)	N7:Deamidation (NQ):0.00
21	6	sp|P13489|RINI_HUMAN	R.ELC(+57.02)QGLGQPGSVLR.V	Y	67.28	1512.7719	14	1.8	757.3946	2	23.40	2.58E7	1.4E7	1	6478	20210305-AS.raw	4	2	2	360	373	Carbamidomethylation	C3:Carbamidomethylation:1000.00
21	6	sp|P13489|RINI_HUMAN	M.S(+42.01)LDIQSLDIQC(+57.02)EELSDAR.W	Y	66.31	2132.9895	18	3.8	1067.5061	2	31.74	1.41E6		1	10874	20210305-AS.raw	1	1	0	2	19	Acetylation (Protein N-term); Carbamidomethylation	S1:Acetylation (Protein N-term):1000.00;C11:Carbamidomethylation:1000.00
21	6	sp|P13489|RINI_HUMAN	K.ELTVSNNDINEAGVR.V	Y	64.50	1629.7958	15	5.2	815.9094	2	21.26	2.77E7	1.8E7	2	5217	20210305-sense.raw	3	1	2	174	188
21	6	sp|P13489|RINI_HUMAN	K.LGDVGM(+15.99)AELC(+57.02)PGLLHPSSR.L	Y	64.42	2023.9819	19	3.3	1013.0016	2	24.34	1.44E5	1.38E6	2	6640	20210305-sense.raw	3	1	2	239	257	Oxidation (M); Carbamidomethylation	M6:Oxidation (M):1000.00;C10:Carbamidomethylation:1000.00
21	6	sp|P13489|RINI_HUMAN	R.TLWIWEC(+57.02)GITAK.G	Y	61.46	1476.7435	12	1.9	739.3804	2	30.54	8.32E6	3.26E6	2	9908	20210305-sense.raw	3	2	1	260	271	Carbamidomethylation	C7:Carbamidomethylation:1000.00
21	6	sp|P13489|RINI_HUMAN	R.LDDC(+57.02)GLTEAR.C	Y	54.92	1148.5132	10	1.8	575.2649	2	19.44	1.84E7	9.73E6	2	4459	20210305-sense.raw	2	1	1	35	44	Carbamidomethylation	C4:Carbamidomethylation:1000.00
21	6	sp|P13489|RINI_HUMAN	R.LLC(+57.02)ETLLEPGC(+57.02)QLESLWVK.S	Y	52.43	2287.1592	19	3.4	763.3962	3	33.58	8.32E6	2.6E6	1	11709	20210305-AS.raw	4	2	2	303	321	Carbamidomethylation	C3:Carbamidomethylation:1000.00;C11:Carbamidomethylation:1000.00
21	6	sp|P13489|RINI_HUMAN	R.DLC(+57.02)GIVASK.A	Y	51.61	961.4902	9	2.6	481.7536	2	21.73	9.21E6	5.42E6	1	5674	20210305-AS.raw	2	1	1	218	226	Carbamidomethylation	C3:Carbamidomethylation:1000.00
21	6	sp|P13489|RINI_HUMAN	R.VLC(+57.02)QGLKDSPC(+57.02)QLEALK.L	Y	51.23	1957.9965	17	-2.3	980.0032	2	22.85	2.01E5		1	6206	20210305-AS.raw	1	1	0	189	205	Carbamidomethylation	C3:Carbamidomethylation:1000.00;C11:Carbamidomethylation:1000.00
21	6	sp|P13489|RINI_HUMAN	K.GC(+57.02)GDLC(+57.02)R.V	Y	45.25	836.3269	7	1.3	419.1713	2	13.83	4.5E6	2.53E6	1	2154	20210305-AS.raw	2	1	1	272	278	Carbamidomethylation	C2:Carbamidomethylation:1000.00;C6:Carbamidomethylation:1000.00
21	6	sp|P13489|RINI_HUMAN	R.ELALGSNK.L	Y	44.44	830.4498	8	2.2	416.2331	2	17.11	9.49E6	1.2E7	1	3513	20210305-AS.raw	2	1	1	231	238
21	6	sp|P13489|RINI_HUMAN	R.C(+57.02)KDISSALR.V	Y	44.17	1048.5334	9	0.7	350.5187	3	17.00	5.96E6	2.17E6	1	3466	20210305-AS.raw	3	2	1	45	53	Carbamidomethylation	C1:Carbamidomethylation:1000.00
21	6	sp|P13489|RINI_HUMAN	K.DSPC(+57.02)QLEALKLESC(+57.02)GVTSDNC(+57.02)R.D	Y	43.48	2538.1147	22	-1.6	1270.0626	2	24.13	2.76E5		1	6823	20210305-AS.raw	1	1	0	196	217	Carbamidomethylation	C4:Carbamidomethylation:1000.00;C14:Carbamidomethylation:1000.00;C21:Carbamidomethylation:1000.00
21	6	sp|P13489|RINI_HUMAN	R.VLC(+57.02)QGLK.D	Y	32.88	816.4528	7	0.8	409.2340	2	16.85	9.48E6		1	3400	20210305-AS.raw	2	2	0	189	195	Carbamidomethylation	C3:Carbamidomethylation:1000.00
21	6	sp|P13489|RINI_HUMAN	R.AKPDFK.E	Y	31.82	704.3857	6	0.7	353.2004	2	12.18	1.44E7	8.92E6	2	1517	20210305-sense.raw	3	2	1	168	173
21	6	sp|P13489|RINI_HUMAN	K.DISSALR.V	Y	31.33	760.4079	7	-2.4	381.2103	2	20.21	3.8E6	2.35E6	1	4933	20210305-AS.raw	2	1	1	47	53
21	6	sp|P13489|RINI_HUMAN	K.DKPSLR.V	Y	30.09	714.4024	6	1.5	358.2090	2	12.58	2E7	2.81E6	1	1690	20210305-AS.raw	6	4	2	453	458
21	6	sp|P13489|RINI_HUMAN	R.LEDAGVR.E	Y	21.85	758.3922	7	3.6	380.2047	2	14.37	1.16E7	9.06E6	2	2321	20210305-sense.raw	2	1	1	353	359
28	15	sp|P55265|DSRAD_HUMAN	R.C(+57.02)FNTLTNSFQPSLLGR.K	Y	76.98	1853.9094	16	3.5	927.9652	2	28.58	6.96E5		1	9261	20210305-AS.raw	1	1	0	851	866	Carbamidomethylation	C1:Carbamidomethylation:1000.00
28	15	sp|P55265|DSRAD_HUMAN	R.MGFTEVTPVTGASLR.R	Y	75.75	1564.7919	15	1.7	783.4045	2	25.89	4.39E6	1.07E5	1	7753	20210305-AS.raw	2	1	1	802	816
28	15	sp|P55265|DSRAD_HUMAN	K.FQYC(+57.02)VAVGAQTFPSVSAPSK.K	Y	75.53	2143.0408	20	4.6	1072.5326	2	26.72	9.57E5		1	8211	20210305-AS.raw	1	1	0	646	665	Carbamidomethylation	C4:Carbamidomethylation:1000.00
28	15	sp|P55265|DSRAD_HUMAN	K.NPISGLLEYAQFASQTC(+57.02)EFNMIEQSGPPHEPR.F	Y	74.50	3646.6819	32	4.3	1216.5731	3	33.66	1.59E6		1	11754	20210305-AS.raw	2	2	0	503	534	Carbamidomethylation	C17:Carbamidomethylation:1000.00
28	15	sp|P55265|DSRAD_HUMAN	K.AGYVDFENGQWATDDIPDDLNSIR.A	Y	74.37	2710.2146	24	6.5	1356.1234	2	31.12	1.45E6		1	10564	20210305-AS.raw	2	2	0	444	467
28	15	sp|P55265|DSRAD_HUMAN	K.TAESQTPTPSATSFFSGK.S	Y	74.34	1842.8635	18	2.4	922.4413	2	24.41	6.04E6	4.99E5	1	6952	20210305-AS.raw	2	1	1	596	613
28	15	sp|P55265|DSRAD_HUMAN	K.GETVNDC(+57.02)HAEIISR.R	Y	73.13	1599.7311	14	1.8	800.8743	2	17.94	3.36E5		1	3905	20210305-AS.raw	1	1	0	903	916	Carbamidomethylation	C7:Carbamidomethylation:1000.00
28	15	sp|P55265|DSRAD_HUMAN	K.IC(+57.02)DYLFNVSDSSALNLAK.N	Y	72.09	2028.9825	18	1.6	1015.5001	2	29.78	2.21E6		1	9889	20210305-AS.raw	1	1	0	303	320	Carbamidomethylation	C2:Carbamidomethylation:1000.00
28	15	sp|P55265|DSRAD_HUMAN	K.TLPLTGSTFHDQIAMLSHR.C	Y	68.05	2124.0786	19	3.5	709.0359	3	26.06	2.04E6		1	7851	20210305-AS.raw	1	1	0	832	850
28	15	sp|P55265|DSRAD_HUMAN	K.SVTLGYLFSQGHLTR.A	Y	67.21	1677.8838	15	3.3	560.3037	3	27.08	2.83E6		1	8415	20210305-AS.raw	2	2	0	1064	1078
28	15	sp|P55265|DSRAD_HUMAN	R.AIMEMPSFYSHGLPR.C	Y	66.09	1734.8221	15	3.0	868.4210	2	26.53	1.4E6		1	8112	20210305-AS.raw	1	1	0	475	489
28	15	sp|P55265|DSRAD_HUMAN	K.DMGYGNWISKPQEEK.N	Y	65.56	1780.8090	15	1.8	891.4133	2	23.44	4.59E5		1	6497	20210305-AS.raw	1	1	0	1205	1219
28	15	sp|P55265|DSRAD_HUMAN	K.NPISGLLEYAQ(+.98)FASQTC(+57.02)EFNMIEQSGPPHEPR.F	Y	63.06	3647.6660	32	7.8	1216.9054	3	33.49	3.16E5		1	11663	20210305-AS.raw	1	1	0	503	534	Deamidation (NQ); Carbamidomethylation	Q11:Deamidation (NQ):9.19;C17:Carbamidomethylation:1000.00
28	15	sp|P55265|DSRAD_HUMAN	R.TKVEN(+.98)GEGTIPVESSDIVPTWDGIR.L	Y	62.50	2699.3289	25	2.0	900.7853	3	27.26	1.23E6		1	8513	20210305-AS.raw	2	2	0	1002	1026	Deamidation (NQ)	N5:Deamidation (NQ):1000.00
28	15	sp|P55265|DSRAD_HUMAN	R.DINAVLIDMER.Q	Y	59.33	1287.6493	11	2.7	644.8337	2	29.60	3.05E6		1	9788	20210305-AS.raw	1	1	0	329	339
28	15	sp|P55265|DSRAD_HUMAN	K.AGYVDFEN(+.98)GQ(+.98)WATDDIPDDLNSIR.A	Y	58.39	2712.1826	24	9.1	1357.1110	2	31.36	0		1	10684	20210305-AS.raw	1	1	0	444	467	Deamidation (NQ)	N8:Deamidation (NQ):75.67;Q10:Deamidation (NQ):81.22
28	15	sp|P55265|DSRAD_HUMAN	R.Q(-17.03)GTTPPIWHLTDK.K	Y	58.30	1475.7408	13	3.0	738.8799	2	26.67	4.33E6		1	8184	20210305-AS.raw	1	1	0	346	358	Pyro-glu from Q	Q1:Pyro-glu from Q:1000.00
28	15	sp|P55265|DSRAD_HUMAN	R.NAEFLTC(+57.02)NIPTSNASNNMVTTEK.V	Y	57.72	2555.1631	23	-2.0	1278.5863	2	25.19	1.72E5		1	7373	20210305-AS.raw	1	1	0	386	408	Carbamidomethylation	C7:Carbamidomethylation:1000.00
28	15	sp|P55265|DSRAD_HUMAN	R.SHGFAAEFK.L	Y	56.77	992.4716	9	-0.2	497.2430	2	19.57	5.07E6		1	4668	20210305-AS.raw	1	1	0	737	745
28	15	sp|P55265|DSRAD_HUMAN	K.LGNSC(+57.02)EFR.L	Y	56.20	981.4338	8	1.8	491.7251	2	17.73	2.75E6		1	3799	20210305-AS.raw	1	1	0	626	633	Carbamidomethylation	C5:Carbamidomethylation:1000.00
28	15	sp|P55265|DSRAD_HUMAN	K.LVDQSGPPHEPK.F	Y	56.17	1302.6567	12	1.4	435.2268	3	15.15	9.24E6	1.46E5	1	2673	20210305-AS.raw	4	3	1	746	757
28	15	sp|P55265|DSRAD_HUMAN	K.SPVTTLLEC(+57.02)MHK.L	Y	55.92	1414.6948	12	2.3	708.3563	2	25.82	6.9E6		1	7714	20210305-AS.raw	2	2	0	614	625	Carbamidomethylation	C9:Carbamidomethylation:1000.00
28	15	sp|P55265|DSRAD_HUMAN	R.QGTTPPIWHLTDK.K	Y	54.54	1492.7675	13	3.2	498.5980	3	23.40	4.22E6		1	6479	20210305-AS.raw	2	2	0	346	358
28	15	sp|P55265|DSRAD_HUMAN	R.DGSAFEDGLRHPFIVNHPK.V	Y	54.44	2135.0547	19	2.2	712.6937	3	23.00	5E6		1	6290	20210305-AS.raw	1	1	0	1087	1105
28	15	sp|P55265|DSRAD_HUMAN	R.TKVENGEGTIPVESSDIVPTWDGIR.L	Y	53.16	2698.3450	25	1.9	900.4573	3	26.79	1.37E6		1	8247	20210305-AS.raw	1	1	0	1002	1026
28	15	sp|P55265|DSRAD_HUMAN	K.AMTILLEEAK.A	Y	51.13	1117.6052	10	1.6	559.8108	2	25.36	5.86E6		1	7458	20210305-AS.raw	1	1	0	565	574
28	15	sp|P55265|DSRAD_HUMAN	K.EGPAHEPK.F	Y	50.87	863.4137	8	2.3	432.7151	2	11.54	1.55E6		1	1273	20210305-AS.raw	1	1	0	638	645
28	15	sp|P55265|DSRAD_HUMAN	K.QEAADAALR.V	Y	49.60	943.4723	9	1.5	472.7441	2	15.87	3.03E6		1	2979	20210305-AS.raw	1	1	0	782	790
28	15	sp|P55265|DSRAD_HUMAN	R.M(+15.99)GFTEVTPVTGASLR.R	Y	49.32	1580.7869	15	-0.8	791.4001	2	24.33	4.24E5		1	6915	20210305-AS.raw	1	1	0	802	816	Oxidation (M)	M1:Oxidation (M):1000.00
28	15	sp|P55265|DSRAD_HUMAN	K.QMAAEEAMK.A	Y	48.39	1007.4416	9	1.1	504.7286	2	16.73	2.11E6		1	3343	20210305-AS.raw	1	1	0	670	678
28	15	sp|P55265|DSRAD_HUMAN	R.AAPGEFR.A	Y	46.61	746.3711	7	0.9	374.1931	2	16.20	3.37E6	7.7E5	1	3126	20210305-AS.raw	2	1	1	468	474
28	15	sp|P55265|DSRAD_HUMAN	K.SEESSHYSTEK.E	Y	46.09	1282.5312	11	2.9	642.2748	2	11.56	5.65E5		1	1291	20210305-AS.raw	1	1	0	581	591
28	15	sp|P55265|DSRAD_HUMAN	R.QEARPEPAR.L	Y	45.52	1052.5363	9	2.5	527.2767	2	11.54	5.23E5		1	1280	20210305-AS.raw	1	1	0	423	431
28	15	sp|P55265|DSRAD_HUMAN	K.VENGQEPVIK.L	Y	45.46	1111.5873	10	0.3	556.8011	2	16.69	1.35E6		1	3327	20210305-AS.raw	1	1	0	409	418
28	15	sp|P55265|DSRAD_HUMAN	K.GDSLSLKGETVNDC(+57.02)HAEIISR.R	Y	43.97	2300.1067	21	7.0	767.7149	3	21.05	2.37E5		1	5336	20210305-AS.raw	1	1	0	896	916	Carbamidomethylation	C14:Carbamidomethylation:1000.00
28	15	sp|P55265|DSRAD_HUMAN	K.FQVVIN(+.98)GR.E	Y	43.97	932.5079	8	2.1	467.2622	2	22.99	3.22E6		1	6284	20210305-AS.raw	1	1	0	537	544	Deamidation (NQ)	N6:Deamidation (NQ):77.13
28	15	sp|P55265|DSRAD_HUMAN	R.VLIGENEK.A	Y	40.99	900.4916	8	1.5	451.2538	2	17.41	5.4E6		1	3653	20210305-AS.raw	1	1	0	791	798
28	15	sp|P55265|DSRAD_HUMAN	K.VEN(+.98)GQEPVIK.L	Y	40.70	1112.5713	10	2.2	557.2941	2	17.89	2.15E6	1.78E5	1	3879	20210305-AS.raw	3	2	1	409	418	Deamidation (NQ)	N3:Deamidation (NQ):14.04
28	15	sp|P55265|DSRAD_HUMAN	K.FVYQAK.V	Y	40.17	754.4014	6	1.2	378.2084	2	17.30	3.64E6		1	3605	20210305-AS.raw	1	1	0	758	763
28	15	sp|P55265|DSRAD_HUMAN	R.KILAAIIMK.K	Y	38.18	999.6514	9	1.3	500.8336	2	24.04	1.39E6		1	6776	20210305-AS.raw	1	1	0	867	875
28	15	sp|P55265|DSRAD_HUMAN	R.GTVDGPR.N	Y	33.55	700.3504	7	2.5	351.1833	2	11.59	1.33E6		1	1306	20210305-AS.raw	1	1	0	1144	1150
28	15	sp|P55265|DSRAD_HUMAN	R.HYPVFENPK.Q	Y	33.31	1129.5557	9	2.1	565.7863	2	19.53	3.48E6		1	4650	20210305-AS.raw	1	1	0	988	996
28	15	sp|P55265|DSRAD_HUMAN	K.IGELVR.Y	N	29.14	685.4122	6	1.3	343.7138	2	18.51	2.47E6		1	4163	20210305-AS.raw	1	1	0	716	721
28	15	sp|P55265|DSRAD_HUMAN	R.LSYGEAK.K	Y	27.93	766.3861	7	2.8	384.2014	2	15.37		2.58E5	2	2707	20210305-sense.raw	1	0	1	1180	1186
28	15	sp|P55265|DSRAD_HUMAN	R.VSIYDSK.R	Y	26.99	810.4123	7	-3.2	406.2121	2	17.46		4.11E5	2	3549	20210305-sense.raw	1	0	1	1109	1115
28	15	sp|P55265|DSRAD_HUMAN	K.NIGLTK.A	Y	25.31	644.3857	6	0.6	323.2003	2	16.59	1.24E6		1	3287	20210305-AS.raw	1	1	0	321	326
28	15	sp|P55265|DSRAD_HUMAN	R.AMESTESR.H	Y	24.29	909.3862	8	2.1	455.7013	2	11.57	3.23E5		1	1296	20210305-AS.raw	1	1	0	980	987
28	15	sp|P55265|DSRAD_HUMAN	R.RGFIR.F	N	23.13	647.3867	5	1.8	324.7012	2	16.56	2.65E6		1	3277	20210305-AS.raw	1	1	0	917	921
28	15	sp|P55265|DSRAD_HUMAN	R.KIGELVR.Y	Y	21.78	813.5072	7	2.7	407.7620	2	17.44	3.61E6		1	3664	20210305-AS.raw	1	1	0	715	721
28	15	sp|P55265|DSRAD_HUMAN	P.TWDGIR.L	Y	21.04	746.3711	6	1.4	374.1933	2	19.11		4.42E5	2	4298	20210305-sense.raw	1	0	1	1021	1026
28	15	sp|P55265|DSRAD_HUMAN	R.AIM(+15.99)EMPSFYSHGLPR.C	Y	20.62	1750.8170	15	3.0	584.6147	3	24.52	1.07E5		1	7008	20210305-AS.raw	1	1	0	475	489	Oxidation (M)	M3:Oxidation (M):0.00
8	17	sp|P02533|K1C14_HUMAN	K.ILTATVDNANVLLQIDNAR.L	Y	82.45	2053.1167	19	2.7	1027.5684	2	28.76	1E7	2.63E6	1	9364	20210305-AS.raw	3	2	1	176	194
8	17	sp|P02533|K1C14_HUMAN	R.LLEGEDAHLSSSQFSSGSQSSR.D	Y	76.53	2308.0566	22	1.9	1155.0378	2	20.93	1.19E7	6.46E6	1	5280	20210305-AS.raw	4	2	2	418	439
8	17	sp|P02533|K1C14_HUMAN	R.GQVGGDVNVEM(+15.99)DAAPGVDLSR.I	N	76.41	2100.9746	21	3.0	1051.4977	2	23.23	7.99E6	3.54E6	1	6392	20210305-AS.raw	4	2	2	262	282	Oxidation (M)	M11:Oxidation (M):1000.00
8	17	sp|P02533|K1C14_HUMAN	K.GSC(+57.02)GIGGGIGGGSSR.I	N	72.45	1277.5782	15	1.9	639.7976	2	17.51	6.65E6	4.29E6	1	3692	20210305-AS.raw	3	2	1	16	30	Carbamidomethylation	C3:Carbamidomethylation:1000.00
8	17	sp|P02533|K1C14_HUMAN	R.RLLEGEDAHLSSSQFSSGSQSSR.D	Y	71.78	2464.1577	23	3.7	822.3962	3	20.39	9.12E5	4.07E5	1	5010	20210305-AS.raw	2	1	1	417	439
8	17	sp|P02533|K1C14_HUMAN	K.TRLEQEIATYR.R	N	71.63	1378.7205	11	2.6	690.3693	2	21.46	2.21E7	1.52E7	2	5311	20210305-sense.raw	6	3	3	406	416
8	17	sp|P02533|K1C14_HUMAN	R.APSTYGGGLSVSSSR.F	Y	68.72	1424.6896	15	2.4	713.3538	2	19.53	9.8E6	6.29E6	2	4504	20210305-sense.raw	2	1	1	42	56
8	17	sp|P02533|K1C14_HUMAN	R.EVATNSELVQSGK.S	N	67.24	1360.6833	13	2.5	681.3506	2	17.44	1.68E7	1.03E7	2	3541	20210305-sense.raw	3	2	1	316	328
8	17	sp|P02533|K1C14_HUMAN	R.EVATN(+.98)SELVQSGK.S	N	65.75	1361.6674	13	2.0	681.8423	2	18.18	9.52E5	5.52E5	2	3863	20210305-sense.raw	2	1	1	316	328	Deamidation (NQ)	N5:Deamidation (NQ):76.17
8	17	sp|P02533|K1C14_HUMAN	R.C(+57.02)EM(+15.99)EQQNQEYK.I	N	61.26	1501.5813	11	0.8	751.7985	2	13.26	1.1E6	4.75E5	1	1932	20210305-AS.raw	2	1	1	389	399	Carbamidomethylation; Oxidation (M)	C1:Carbamidomethylation:1000.00;M3:Oxidation (M):1000.00
8	17	sp|P02533|K1C14_HUMAN	R.C(+57.02)EMEQQNQEYK.I	N	60.53	1485.5864	11	0.3	743.8007	2	15.58	1.45E6	1.21E6	2	2799	20210305-sense.raw	2	1	1	389	399	Carbamidomethylation	C1:Carbamidomethylation:1000.00
8	17	sp|P02533|K1C14_HUMAN	R.TKYETELNLR.M	N	60.31	1265.6615	10	1.4	633.8389	2	19.86	7.06E6	3.46E6	2	4650	20210305-sense.raw	2	1	1	202	211
8	17	sp|P02533|K1C14_HUMAN	R.M(+15.99)SVEADINGLRR.V	N	56.53	1375.6877	12	2.3	688.8527	2	20.56	4.87E6	2.91E6	1	5094	20210305-AS.raw	2	1	1	212	223	Oxidation (M)	M1:Oxidation (M):1000.00
8	17	sp|P02533|K1C14_HUMAN	R.ISSVLAGGSC(+57.02)R.A	N	56.46	1105.5549	11	2.5	553.7861	2	18.65	1.01E7	5.54E6	2	4061	20210305-sense.raw	2	1	1	31	41	Carbamidomethylation	C10:Carbamidomethylation:1000.00
8	17	sp|P02533|K1C14_HUMAN	R.RLLEGEDAHLSSSQ(+.98)FSSGSQSSR.D	Y	56.32	2465.1418	23	9.0	822.7286	3	20.35	1.04E5		1	4992	20210305-AS.raw	1	1	0	417	439	Deamidation (NQ)	Q14:Deamidation (NQ):37.82
8	17	sp|P02533|K1C14_HUMAN	R.Q(-17.03)RPAEIKDYSPYFK.T	Y	55.83	1723.8569	14	2.4	575.6276	3	23.65	5.95E5	6.34E5	2	6325	20210305-sense.raw	2	1	1	154	167	Pyro-glu from Q	Q1:Pyro-glu from Q:1000.00
8	17	sp|P02533|K1C14_HUMAN	K.VVSTHEQVLR.T	Y	54.78	1166.6407	10	1.3	389.8880	3	16.07	2.78E6		1	3072	20210305-AS.raw	2	2	0	460	469
8	17	sp|P02533|K1C14_HUMAN	R.LASYLDKVR.A	N	54.34	1063.6025	9	-1.0	355.5411	3	19.93	1.29E7	1.5E7	1	4834	20210305-AS.raw	4	2	2	126	134
8	17	sp|P02533|K1C14_HUMAN	K.ASLENSLEETKGR.Y	N	53.98	1432.7157	13	1.2	717.3660	2	18.56		1.57E6	2	4023	20210305-sense.raw	2	0	2	353	365
8	17	sp|P02533|K1C14_HUMAN	R.ADLEMQIESLKEELAYLK.K	Y	53.75	2122.0867	18	0.5	708.3699	3	32.58	3.7E5		1	11235	20210305-AS.raw	1	1	0	233	250
8	17	sp|P02533|K1C14_HUMAN	K.VTM(+15.99)QNLNDR.L	N	53.68	1105.5186	9	1.7	553.7675	2	14.21	7.93E7	5.06E7	2	2264	20210305-sense.raw	8	3	5	117	125	Oxidation (M)	M3:Oxidation (M):1000.00
8	17	sp|P02533|K1C14_HUMAN	K.DAEEWFFTK.T	N	53.53	1171.5186	9	2.4	586.7679	2	28.95	8.92E6	3.59E6	1	9469	20210305-AS.raw	3	2	1	301	309
8	17	sp|P02533|K1C14_HUMAN	K.NHEEEMNALR.G	N	52.77	1241.5459	10	2.2	414.8568	3	16.91	4.98E6	4.65E6	2	3326	20210305-sense.raw	4	2	2	252	261
8	17	sp|P02533|K1C14_HUMAN	R.ALEEANADLEVK.I	N	52.70	1300.6510	12	3.8	651.3353	2	21.13	1.55E7	1.2E7	1	5373	20210305-AS.raw	3	1	2	135	146
8	17	sp|P02533|K1C14_HUMAN	K.ASLENSLEETK.G	N	52.24	1219.5931	11	0.6	610.8042	2	20.11	1.04E7	6.85E6	1	4897	20210305-AS.raw	2	1	1	353	363
8	17	sp|P02533|K1C14_HUMAN	K.VTMQNLNDR.L	N	52.12	1089.5237	9	2.1	545.7703	2	18.32	6.35E7	6.2E7	2	3921	20210305-sense.raw	3	2	1	117	125
8	17	sp|P02533|K1C14_HUMAN	R.MSVEADINGLR.R	N	52.05	1203.5918	11	0.6	602.8035	2	23.93	3E5	2.79E5	2	6449	20210305-sense.raw	2	1	1	212	222
8	17	sp|P02533|K1C14_HUMAN	R.MSVEADINGLRR.V	N	51.74	1359.6929	12	0.3	680.8539	2	21.84	1.6E6	1.35E6	1	5725	20210305-AS.raw	2	1	1	212	223
8	17	sp|P02533|K1C14_HUMAN	K.DYSPYFK.T	N	51.37	918.4123	7	2.8	460.2147	2	22.87	7.26E6	4.42E6	1	6214	20210305-AS.raw	2	1	1	161	167
8	17	sp|P02533|K1C14_HUMAN	R.ADLEM(+15.99)QIESLK.E	N	49.75	1291.6329	11	-0.4	646.8235	2	25.80	8.19E5		1	7702	20210305-AS.raw	1	1	0	233	243	Oxidation (M)	M5:Oxidation (M):1000.00
8	17	sp|P02533|K1C14_HUMAN	K.VMDVHDGK.V	Y	49.64	899.4171	8	1.8	450.7166	2	13.34	5.25E5		1	1961	20210305-AS.raw	1	1	0	452	459
8	17	sp|P02533|K1C14_HUMAN	R.TMQNLEIELQSQLSM(+15.99)K.A	Y	49.58	1907.9332	16	1.7	954.9755	2	28.20	2.46E6	1.83E5	2	8702	20210305-sense.raw	3	2	1	337	352	Oxidation (M)	M15:Oxidation (M):67.58
8	17	sp|P02533|K1C14_HUMAN	R.VLDELTLAR.A	N	48.98	1028.5865	9	1.6	515.3014	2	24.40		2.16E7	2	6665	20210305-sense.raw	1	0	1	224	232
8	17	sp|P02533|K1C14_HUMAN	R.LEQEIATYR.R	N	47.83	1121.5717	9	1.8	561.7941	2	19.66	5.73E6	4.72E6	2	4572	20210305-sense.raw	2	1	1	408	416
8	17	sp|P02533|K1C14_HUMAN	K.VTM(+15.99)QNLN(+.98)DR.L	N	47.42	1106.5027	9	2.1	554.2598	2	14.63	2.97E6	2.95E6	1	2458	20210305-AS.raw	2	1	1	117	125	Oxidation (M); Deamidation (NQ)	M3:Oxidation (M):1000.00;N7:Deamidation (NQ):32.28
8	17	sp|P02533|K1C14_HUMAN	K.NHEEEM(+15.99)NALR.G	N	46.93	1257.5408	10	2.0	420.1884	3	13.50	5.59E6	2.99E6	2	1990	20210305-sense.raw	3	1	2	252	261	Oxidation (M)	M6:Oxidation (M):1000.00
8	17	sp|P02533|K1C14_HUMAN	R.M(+15.99)SVEADIN(+.98)GLRR.V	N	46.73	1376.6718	12	1.1	689.3439	2	18.95	2.66E6	1.18E6	1	4375	20210305-AS.raw	3	2	1	212	223	Oxidation (M); Deamidation (NQ)	M1:Oxidation (M):1000.00;N8:Deamidation (NQ):1000.00
8	17	sp|P02533|K1C14_HUMAN	R.ADLEM(+15.99)QIESLKEELAYLK.K	Y	45.36	2138.0815	18	2.5	713.7029	3	32.82	2.54E6	3.88E5	2	10962	20210305-sense.raw	3	2	1	233	250	Oxidation (M)	M5:Oxidation (M):1000.00
8	17	sp|P02533|K1C14_HUMAN	K.VTM(+15.99)QN(+.98)LNDR.L	N	45.20	1106.5027	9	2.2	554.2598	2	15.06	2.07E6	1.05E5	2	2577	20210305-sense.raw	2	1	1	117	125	Oxidation (M); Deamidation (NQ)	M3:Oxidation (M):1000.00;N5:Deamidation (NQ):17.01
8	17	sp|P02533|K1C14_HUMAN	K.VTMQNLN(+.98)DR.L	N	44.01	1090.5077	9	-1.7	546.2602	2	18.54		2.1E6	2	4009	20210305-sense.raw	1	0	1	117	125	Deamidation (NQ)	N7:Deamidation (NQ):13.45
8	17	sp|P02533|K1C14_HUMAN	R.QFTSSSSMK.G	N	43.88	1001.4488	9	2.0	501.7327	2	15.39	1.42E6	1.1E6	1	2772	20210305-AS.raw	2	1	1	7	15
8	17	sp|P02533|K1C14_HUMAN	R.LASYLDK.V	N	43.52	808.4330	7	1.4	405.2244	2	19.18	1.61E8	1.1E8	2	4333	20210305-sense.raw	4	2	2	126	132
8	17	sp|P02533|K1C14_HUMAN	R.LAADDFR.T	N	43.45	806.3922	7	0.8	404.2037	2	19.62	1.3E8	1.14E8	1	4697	20210305-AS.raw	4	1	3	195	201
8	17	sp|P02533|K1C14_HUMAN	R.LLEGEDAHLSSSQFSSGSQ.S	Y	42.75	1977.8915	19	-0.8	989.9523	2	22.81		7.66E4	2	5952	20210305-sense.raw	1	0	1	418	436
8	17	sp|P02533|K1C14_HUMAN	R.ADLEMQIESLK.E	N	42.37	1275.6381	11	0.4	638.8265	2	26.24		4.07E5	2	7644	20210305-sense.raw	1	0	1	233	243
8	17	sp|P02533|K1C14_HUMAN	R.QRPAEIKDYSPYFK.T	Y	40.93	1740.8834	14	2.5	581.3032	3	21.60		1.3E6	2	5380	20210305-sense.raw	1	0	1	154	167
8	17	sp|P02533|K1C14_HUMAN	R.TM(+15.99)QNLEIELQSQLSM(+15.99)K.A	Y	40.43	1923.9282	16	0.7	962.9721	2	26.18	7.69E5	1.32E5	1	7907	20210305-AS.raw	2	1	1	337	352	Oxidation (M)	M2:Oxidation (M):1000.00;M15:Oxidation (M):1000.00
8	17	sp|P02533|K1C14_HUMAN	R.QFTSSSSM(+15.99)K.G	N	40.29	1017.4437	9	4.1	509.7312	2	11.59	6.74E5	1.49E6	2	1297	20210305-sense.raw	2	1	1	7	15	Oxidation (M)	M8:Oxidation (M):1000.00
8	17	sp|P02533|K1C14_HUMAN	K.EELAYLKK.N	N	33.83	992.5542	8	2.4	497.2856	2	18.34		3.76E5	2	3931	20210305-sense.raw	1	0	1	244	251
8	17	sp|P02533|K1C14_HUMAN	R.ILNEMR.D	N	32.58	774.4058	6	1.5	388.2108	2	18.03	1.21E7	9.91E6	2	3796	20210305-sense.raw	3	2	1	283	288
8	17	sp|P02533|K1C14_HUMAN	K.EELAYLK.K	N	31.48	864.4592	7	1.5	433.2375	2	21.46	1.23E6	3.48E5	1	5532	20210305-AS.raw	2	1	1	244	250
8	17	sp|P02533|K1C14_HUMAN	K.TEELNR.E	N	30.94	760.3715	6	1.1	381.1935	2	12.58	5.72E6	6.68E6	1	1692	20210305-AS.raw	2	1	1	310	315
8	17	sp|P02533|K1C14_HUMAN	R.QRPAEIK.D	Y	30.04	840.4817	7	2.7	421.2492	2	11.62	3.41E6	3.06E5	1	1327	20210305-AS.raw	2	1	1	154	160
8	17	sp|P02533|K1C14_HUMAN	K.TIEDLR.N	N	29.79	745.3970	6	1.4	373.7063	2	18.36	1.38E7	1.04E7	1	4098	20210305-AS.raw	4	2	2	168	173
8	17	sp|P02533|K1C14_HUMAN	R.Q(-17.03)RPAEIK.D	Y	29.48	823.4551	7	0.2	412.7349	2	15.24	2.38E6	1.8E6	2	2650	20210305-sense.raw	2	1	1	154	160	Pyro-glu from Q	Q1:Pyro-glu from Q:1000.00
8	17	sp|P02533|K1C14_HUMAN	R.MSVEADIN(+.98)GLRR.V	N	28.88	1360.6769	12	3.5	681.3481	2	20.86	4.59E5	2.98E5	1	5245	20210305-AS.raw	2	1	1	212	223	Deamidation (NQ)	N8:Deamidation (NQ):1000.00
8	17	sp|P02533|K1C14_HUMAN	R.ILNEM(+15.99)R.D	N	25.80	790.4007	6	1.5	396.2082	2	14.39	2.54E6	1.94E6	2	2326	20210305-sense.raw	2	1	1	283	288	Oxidation (M)	M5:Oxidation (M):1000.00
8	17	sp|P02533|K1C14_HUMAN	K.SEISELRR.T	N	23.85	988.5302	8	1.5	495.2731	2	16.91	1E7	8.16E6	1	3426	20210305-AS.raw	2	1	1	329	336
8	17	sp|P02533|K1C14_HUMAN	K.ILLDVK.T	N	23.77	699.4531	6	-0.2	350.7337	2	22.00	9.7E6	7.55E6	1	5805	20210305-AS.raw	2	1	1	400	405
8	17	sp|P02533|K1C14_HUMAN	L.LQIDNAR.L	N	22.71	828.4453	7	0.8	415.2303	2	16.62	7.53E5	1.05E6	2	3210	20210305-sense.raw	2	1	1	188	194
11	24	sp|P13647|K2C5_HUMAN	K.QC(+57.02)ANLQNAIADAEQR.G	N	75.15	1700.7900	15	1.9	851.4039	2	23.78	3.39E6	1.77E6	1	6650	20210305-AS.raw	2	1	1	406	420	Carbamidomethylation	C2:Carbamidomethylation:1000.00
11	24	sp|P13647|K2C5_HUMAN	R.QNLEPLFEQYINNLR.R	N	72.39	1889.9635	15	2.0	630.9963	3	32.66	8.29E6	7.16E6	1	11277	20210305-AS.raw	4	2	2	213	227
11	24	sp|P13647|K2C5_HUMAN	R.VSLAGAC(+57.02)GVGGYGSR.S	Y	71.73	1409.6721	15	2.1	705.8448	2	21.41	5.71E6	3.13E6	1	5502	20210305-AS.raw	2	1	1	49	63	Carbamidomethylation	C7:Carbamidomethylation:1000.00
11	24	sp|P13647|K2C5_HUMAN	R.GLGVGFGSGGGSSSSVK.F	Y	69.26	1438.7052	17	1.9	720.3613	2	21.44		3.26E5	2	5306	20210305-sense.raw	1	0	1	560	576
11	24	sp|P13647|K2C5_HUMAN	K.VDALM(+15.99)DEINFMK.M	N	68.78	1440.6628	12	2.7	721.3406	2	27.44	3.07E6	1.55E6	1	8608	20210305-AS.raw	2	1	1	293	304	Oxidation (M)	M5:Oxidation (M):56.47
11	24	sp|P13647|K2C5_HUMAN	K.VDALMDEINFMK.M	N	68.24	1424.6680	12	5.4	713.3451	2	29.66	2.28E6	2.18E6	2	9459	20210305-sense.raw	2	1	1	293	304
11	24	sp|P13647|K2C5_HUMAN	R.SGGGGGGGFGR.V	N	66.19	864.3838	11	1.2	433.1997	2	13.58	4.24E6	4.28E6	1	2060	20210305-AS.raw	3	1	2	38	48
11	24	sp|P13647|K2C5_HUMAN	K.YEELQQTAGR.H	N	65.84	1193.5676	10	1.7	597.7921	2	17.16	9.67E6	1.2E7	1	3538	20210305-AS.raw	2	1	1	365	374
11	24	sp|P13647|K2C5_HUMAN	R.NLDLDSIIAEVK.A	N	64.45	1328.7188	12	0.6	665.3671	2	31.01	7.38E7	5.23E7	1	10511	20210305-AS.raw	2	1	1	332	343
11	24	sp|P13647|K2C5_HUMAN	R.QNLEPLFEQYINNLRR.Q	N	62.84	2046.0646	16	3.0	683.0308	3	30.21	1.64E7	1.35E7	2	9742	20210305-sense.raw	4	2	2	213	228
11	24	sp|P13647|K2C5_HUMAN	R.TTAENEFVM(+15.99)LKK.D	N	62.05	1425.7173	12	0.7	713.8664	2	20.09	2.76E6	2.16E6	1	4889	20210305-AS.raw	3	1	2	266	277	Oxidation (M)	M9:Oxidation (M):1000.00
11	24	sp|P13647|K2C5_HUMAN	R.TEAESWYQTK.Y	N	60.48	1241.5564	10	2.5	621.7870	2	20.49	4.11E6	3.57E6	1	5060	20210305-AS.raw	2	1	1	355	364
11	24	sp|P13647|K2C5_HUMAN	R.TTAENEFVM(+15.99)LK.K	N	58.21	1297.6224	11	2.0	649.8198	2	22.72	3.95E6	2.01E6	1	6144	20210305-AS.raw	3	2	1	266	276	Oxidation (M)	M9:Oxidation (M):1000.00
11	24	sp|P13647|K2C5_HUMAN	K.LALDVEIATYR.K	N	57.07	1262.6870	11	5.6	632.3543	2	27.45	1.28E6		1	8619	20210305-AS.raw	1	1	0	461	471
11	24	sp|P13647|K2C5_HUMAN	K.DVDAAYMNK.V	N	56.16	1025.4487	9	0.7	513.7320	2	18.64	3.11E6	1.96E6	2	4055	20210305-sense.raw	2	1	1	278	286
11	24	sp|P13647|K2C5_HUMAN	K.AQYEEIANR.S	Y	55.95	1092.5199	9	1.9	547.2682	2	17.64	1.34E7	1.13E7	1	3757	20210305-AS.raw	2	1	1	344	352
11	24	sp|P13647|K2C5_HUMAN	R.RQLDSIVGER.G	N	55.32	1171.6309	10	1.3	586.8235	2	18.81	1.13E6		1	4307	20210305-AS.raw	1	1	0	228	237
11	24	sp|P13647|K2C5_HUMAN	K.DVDAAYMNKVELEAK.V	N	54.79	1694.8185	15	7.5	848.4229	2	23.08	4.17E5	2.22E5	1	6327	20210305-AS.raw	2	1	1	278	292
11	24	sp|P13647|K2C5_HUMAN	R.TTAENEFVMLKK.D	N	53.57	1409.7224	12	5.8	705.8726	2	21.59	1.64E5	7.63E5	2	5373	20210305-sense.raw	2	1	1	266	277
11	24	sp|P13647|K2C5_HUMAN	K.M(+15.99)FFDAELSQM(+15.99)QTHVSDTSVVLSM(+15.99)DNNR.N	N	53.27	3149.3740	27	0.0	1050.7986	3	25.68	6.47E6	1.05E6	1	7633	20210305-AS.raw	2	1	1	305	331	Oxidation (M)	M1:Oxidation (M):1000.00;M10:Oxidation (M):1000.00;M23:Oxidation (M):1000.00
11	24	sp|P13647|K2C5_HUMAN	K.NKYEDEINK.R	N	53.24	1151.5458	9	1.4	576.7809	2	15.70	2.45E6	3.09E6	1	2911	20210305-AS.raw	2	1	1	256	264
11	24	sp|P13647|K2C5_HUMAN	R.EYQELMNTK.L	N	52.59	1154.5277	9	1.8	578.2722	2	19.80	8.35E6	1.73E6	2	4629	20210305-sense.raw	2	1	1	452	460
11	24	sp|P13647|K2C5_HUMAN	R.NTKHEISEMNR.M	N	51.54	1357.6409	11	3.0	453.5556	3	14.33	7.11E5	1.06E6	2	2305	20210305-sense.raw	2	1	1	381	391
11	24	sp|P13647|K2C5_HUMAN	K.WTLLQEQGTK.T	N	50.97	1202.6295	10	2.5	602.3235	2	24.12	2.37E6	1.94E6	2	6536	20210305-sense.raw	2	1	1	200	209
11	24	sp|P13647|K2C5_HUMAN	R.SRTEAESWYQTK.Y	N	50.19	1484.6896	12	1.0	743.3528	2	18.87	1.53E6	1.06E6	1	4338	20210305-AS.raw	2	1	1	353	364
11	24	sp|P13647|K2C5_HUMAN	R.NMQDLVEDFK.N	N	49.63	1237.5648	10	3.0	619.7916	2	27.19	1.65E6	9.66E5	1	8473	20210305-AS.raw	2	1	1	246	255
11	24	sp|P13647|K2C5_HUMAN	R.NM(+15.99)QDLVEDFK.N	N	49.23	1253.5598	10	5.4	627.7906	2	23.17	9.41E5		1	6365	20210305-AS.raw	1	1	0	246	255	Oxidation (M)	M2:Oxidation (M):1000.00
11	24	sp|P13647|K2C5_HUMAN	K.LAELEEALQK.A	Y	49.17	1142.6183	10	2.3	572.3177	2	23.25	1.21E7	7.49E6	2	6147	20210305-sense.raw	2	1	1	432	441
11	24	sp|P13647|K2C5_HUMAN	R.QLDSIVGER.G	N	47.42	1015.5298	9	0.4	508.7724	2	20.41	2.03E7	1.8E7	1	5023	20210305-AS.raw	4	2	2	229	237
11	24	sp|P13647|K2C5_HUMAN	R.ISISTSGGSFR.N	Y	46.16	1110.5669	11	0.9	556.2912	2	21.72	1.2E7	9.72E6	2	5439	20210305-sense.raw	2	1	1	74	84
11	24	sp|P13647|K2C5_HUMAN	K.YEDEINKR.T	N	45.53	1065.5090	8	1.7	356.1776	3	14.08	3.48E7	2.8E7	2	2202	20210305-sense.raw	8	4	4	258	265
11	24	sp|P13647|K2C5_HUMAN	K.FASFIDKVR.F	N	45.23	1081.5920	9	2.9	541.8049	2	22.66	4.27E6	3.69E6	1	6116	20210305-AS.raw	2	1	1	179	187
11	24	sp|P13647|K2C5_HUMAN	R.KLLEGEEC(+57.02)R.L	N	45.13	1132.5546	9	1.4	567.2853	2	15.94	1.19E7	1.27E7	1	3010	20210305-AS.raw	5	3	2	472	480	Carbamidomethylation	C8:Carbamidomethylation:1000.00
11	24	sp|P13647|K2C5_HUMAN	K.DVDAAYM(+15.99)NK.V	N	44.98	1041.4437	9	2.0	521.7302	2	15.92	1.54E6		1	3003	20210305-AS.raw	1	1	0	278	286	Oxidation (M)	M7:Oxidation (M):1000.00
11	24	sp|P13647|K2C5_HUMAN	F.TSVSRSGGGGGGGFGR.V	N	44.38	1394.6650	16	0.2	698.3399	2	16.43	3.17E4		1	3220	20210305-AS.raw	1	1	0	33	48
11	24	sp|P13647|K2C5_HUMAN	K.VDALMDEINFM(+15.99)K.M	N	44.02	1440.6628	12	2.5	721.3405	2	27.03		1.9E5	2	8063	20210305-sense.raw	1	0	1	293	304	Oxidation (M)	M11:Oxidation (M):33.66
11	24	sp|P13647|K2C5_HUMAN	K.HEISEMNR.M	N	43.12	1014.4553	8	2.6	508.2362	2	14.16	3.82E6	3.66E6	2	2241	20210305-sense.raw	2	1	1	384	391
11	24	sp|P13647|K2C5_HUMAN	R.NMQDLVEDFKNK.Y	N	42.71	1479.7028	12	-1.5	494.2408	3	25.02	3.59E5	2.74E5	1	7279	20210305-AS.raw	2	1	1	246	257
11	24	sp|P13647|K2C5_HUMAN	K.FASFIDK.V	N	42.04	826.4225	7	2.0	414.2194	2	22.56	3.77E7	3.12E7	2	5834	20210305-sense.raw	4	2	2	179	185
11	24	sp|P13647|K2C5_HUMAN	K.LLEGEEC(+57.02)R.L	N	41.60	1004.4597	8	1.2	503.2377	2	17.04	1.29E7		1	3482	20210305-AS.raw	1	1	0	473	480	Carbamidomethylation	C7:Carbamidomethylation:1000.00
11	24	sp|P13647|K2C5_HUMAN	R.EYQELM(+15.99)NTK.L	N	41.12	1170.5227	9	2.3	586.2700	2	16.44	5.13E6	2.63E6	1	3224	20210305-AS.raw	2	1	1	452	460	Oxidation (M)	M6:Oxidation (M):1000.00
11	24	sp|P13647|K2C5_HUMAN	R.GRLDSELR.N	N	39.31	944.5039	8	1.5	473.2599	2	17.05	1.73E6	1.71E7	2	3381	20210305-sense.raw	3	1	2	238	245
11	24	sp|P13647|K2C5_HUMAN	R.AEIDNVK.K	Y	33.86	787.4075	7	0.7	394.7113	2	14.73	1.18E6	0	2	2458	20210305-sense.raw	2	1	1	398	404
11	24	sp|P13647|K2C5_HUMAN	R.Q(-17.03)NLEPLFEQYINNLRR.Q	N	33.30	2029.0381	16	7.9	1015.5344	2	34.28	2.63E6	2.42E6	2	11670	20210305-sense.raw	2	1	1	213	228	Pyro-glu from Q	Q1:Pyro-glu from Q:1000.00
11	24	sp|P13647|K2C5_HUMAN	R.FLEQQNK.V	N	32.92	905.4606	7	1.1	453.7381	2	15.48	1.19E7	2E7	2	2754	20210305-sense.raw	3	1	2	188	194
11	24	sp|P13647|K2C5_HUMAN	K.M(+15.99)FFDAELSQMQTHVSDTSVVLSMDNNR.N	N	32.91	3117.3843	27	3.3	1040.1388	3	29.63	2.21E5		1	9808	20210305-AS.raw	2	2	0	305	331	Oxidation (M)	M1:Oxidation (M):7.94
11	24	sp|P13647|K2C5_HUMAN	R.AEIDNVKK.Q	Y	32.66	915.5025	8	2.2	458.7595	2	12.63	2.46E6		1	1709	20210305-AS.raw	1	1	0	398	405
11	24	sp|P13647|K2C5_HUMAN	R.LDSELR.N	N	32.42	731.3813	6	1.9	366.6986	2	16.42	7.55E6	7.21E6	1	3217	20210305-AS.raw	2	1	1	240	245
11	24	sp|P13647|K2C5_HUMAN	K.YEDEINK.R	N	32.34	909.4080	7	1.4	455.7119	2	15.44	2.73E5		1	2792	20210305-AS.raw	1	1	0	258	264
11	24	sp|P13647|K2C5_HUMAN	R.QSSVSFR.S	N	32.20	809.4031	7	1.7	405.7095	2	16.79		1.13E6	2	3276	20210305-sense.raw	1	0	1	4	10
11	24	sp|P13647|K2C5_HUMAN	R.LRAEIDNVK.K	Y	32.17	1056.5928	9	1.6	529.3045	2	16.85	1.2E6	1.15E6	2	3301	20210305-sense.raw	2	1	1	396	404
11	24	sp|P13647|K2C5_HUMAN	N.N(+.98)RNLDLDSIIAEVK.A	N	31.63	1599.8468	14	2.5	800.9327	2	31.00	2.53E7	2.38E7	2	10104	20210305-sense.raw	2	1	1	330	343	Deamidation (NQ)	N1:Deamidation (NQ):0.00
11	24	sp|P13647|K2C5_HUMAN	K.HEISEM(+15.99)NR.M	N	30.85	1030.4502	8	4.7	516.2348	2	11.53		5.6E5	2	1263	20210305-sense.raw	1	0	1	384	391	Oxidation (M)	M6:Oxidation (M):1000.00
11	24	sp|P13647|K2C5_HUMAN	N.QSLLTPLNLQIDPSIQR.V	Y	29.69	1935.0789	17	3.6	968.5502	2	30.17	6.15E4		1	10108	20210305-AS.raw	1	1	0	147	163
11	24	sp|P13647|K2C5_HUMAN	E.EREQIK.T	N	28.79	801.4344	6	4.8	401.7264	2	11.49	9.55E6	1.15E7	2	1234	20210305-sense.raw	2	1	1	168	173
11	24	sp|P13647|K2C5_HUMAN	K.FVSTTSSSR.K	N	26.77	970.4720	9	2.5	486.2445	2	13.86	5.26E5	3.34E5	2	2115	20210305-sense.raw	2	1	1	577	585
11	24	sp|P13647|K2C5_HUMAN	N.AIADAEQR.G	N	25.81	872.4352	8	2.4	437.2259	2	13.67		3.67E5	2	2054	20210305-sense.raw	1	0	1	413	420
11	24	sp|P13647|K2C5_HUMAN	K.VELEAK.V	N	24.50	687.3802	6	1.4	344.6979	2	14.99		2.57E6	2	2554	20210305-sense.raw	1	0	1	287	292
26	32	sp|P43243|MATR3_HUMAN	R.GDADQASNILASFGLSAR.D	Y	79.59	1791.8751	18	2.2	896.9468	2	31.32		8.03E6	2	10264	20210305-sense.raw	2	0	2	103	120
26	32	sp|P43243|MATR3_HUMAN	R.RTEEGPTLSYGR.D	Y	73.14	1364.6685	12	2.7	683.3433	2	17.96		4.47E6	2	3763	20210305-sense.raw	2	0	2	149	160
26	32	sp|P43243|MATR3_HUMAN	R.GPSLNPVLDYDHGSR.S	Y	68.28	1625.7798	15	2.4	542.9352	3	22.63		2.26E6	2	5870	20210305-sense.raw	2	0	2	193	207
26	32	sp|P43243|MATR3_HUMAN	R.VVHIMDFQR.G	Y	68.10	1143.5859	9	2.3	572.8016	2	22.41		1.52E7	2	5764	20210305-sense.raw	3	0	3	399	407
26	32	sp|P43243|MATR3_HUMAN	R.GNLGAGNGNLQGPR.H	Y	65.70	1323.6643	14	3.3	662.8416	2	17.60		3.95E6	2	3609	20210305-sense.raw	1	0	1	374	387
26	32	sp|P43243|MATR3_HUMAN	K.LC(+57.02)SLFYTNEEVAK.N	Y	65.59	1572.7494	13	1.2	787.3829	2	25.30		2.59E6	2	7130	20210305-sense.raw	1	0	1	805	817	Carbamidomethylation	C2:Carbamidomethylation:1000.00
26	32	sp|P43243|MATR3_HUMAN	R.YQLLQLVEPFGVISNHLILNK.I	Y	65.03	2437.3733	21	3.8	1219.6986	2	34.20		1.49E7	2	11630	20210305-sense.raw	3	0	3	413	433
26	32	sp|P43243|MATR3_HUMAN	K.IEELDQENEAALENGIK.N	Y	64.16	1913.9218	17	2.2	957.9702	2	24.28		9.76E4	2	6610	20210305-sense.raw	1	0	1	720	736
26	32	sp|P43243|MATR3_HUMAN	K.INEAFIEM(+15.99)ATTEDAQAAVDYYTTTPALVFGKPVR.V	Y	63.39	3747.8342	34	1.6	1250.2874	3	33.20		0	2	11142	20210305-sense.raw	1	0	1	434	467	Oxidation (M)	M8:Oxidation (M):1000.00
26	32	sp|P43243|MATR3_HUMAN	R.VIHLSNLPHSGYSDSAVLK.L	Y	62.33	2036.0691	19	1.2	510.0252	4	22.66		1.72E7	2	5887	20210305-sense.raw	5	0	5	497	515
26	32	sp|P43243|MATR3_HUMAN	K.SQAFIEMETR.E	Y	59.12	1210.5652	10	2.1	606.2911	2	22.74		3.21E6	2	5922	20210305-sense.raw	1	0	1	533	542
26	32	sp|P43243|MATR3_HUMAN	R.GNLGAGN(+.98)GNLQGPR.H	Y	58.50	1324.6483	14	1.5	663.3324	2	18.54	2.98E5	1.06E7	1	4179	20210305-AS.raw	2	1	1	374	387	Deamidation (NQ)	N7:Deamidation (NQ):18.53
26	32	sp|P43243|MATR3_HUMAN	R.GPLPLSSQHR.G	Y	58.19	1090.5883	10	1.2	364.5371	3	17.18		1.47E7	2	3433	20210305-sense.raw	2	0	2	93	102
26	32	sp|P43243|MATR3_HUMAN	K.DDYTIPDEYR.I	Y	57.14	1285.5463	10	2.9	643.7823	2	23.48		3.09E5	2	6259	20210305-sense.raw	1	0	1	771	780
26	32	sp|P43243|MATR3_HUMAN	K.ITPENLPQILLQLK.R	Y	54.95	1618.9657	14	1.0	810.4910	2	32.63		5.57E6	2	10871	20210305-sense.raw	1	0	1	133	146
26	32	sp|P43243|MATR3_HUMAN	R.GAPPSSNIEDFHGLLPK.G	Y	51.64	1777.8998	17	1.3	593.6413	3	25.03		1.1E7	2	6980	20210305-sense.raw	2	0	2	271	287
26	32	sp|P43243|MATR3_HUMAN	R.MDYEDDR.L	Y	51.56	942.3389	7	2.2	472.1778	2	16.22		2.51E6	2	3061	20210305-sense.raw	1	0	1	217	223
26	32	sp|P43243|MATR3_HUMAN	R.DSFDDRGPSLNPVLDYDHGSR.S	Y	51.22	2361.0620	21	6.4	788.0330	3	24.48		2.29E6	2	6711	20210305-sense.raw	1	0	1	187	207
26	32	sp|P43243|MATR3_HUMAN	R.TEEGPTLSYGR.D	Y	49.53	1208.5673	11	2.2	605.2922	2	19.69		6.75E6	2	4586	20210305-sense.raw	1	0	1	150	160
26	32	sp|P43243|MATR3_HUMAN	R.EDAMAMVDHC(+57.02)LKK.A	Y	48.60	1546.6942	13	1.6	774.3557	2	21.67		4.98E5	2	5412	20210305-sense.raw	2	0	2	543	555	Carbamidomethylation	C10:Carbamidomethylation:1000.00
26	32	sp|P43243|MATR3_HUMAN	R.SATREPPYR.V	Y	48.38	1075.5410	9	2.4	359.5218	3	13.77		1.23E6	2	2088	20210305-sense.raw	1	0	1	164	172
26	32	sp|P43243|MATR3_HUMAN	R.SYSPDGK.E	Y	48.22	752.3340	7	1.8	377.1750	2	12.11		2.39E5	2	1498	20210305-sense.raw	1	0	1	596	602
26	32	sp|P43243|MATR3_HUMAN	R.IGPYQPNVPVGIDYVIPK.T	Y	47.62	1968.0720	18	2.2	985.0454	2	29.19		1.2E7	2	9211	20210305-sense.raw	2	0	2	781	798
26	32	sp|P43243|MATR3_HUMAN	R.GPGPLQER.S	Y	47.59	852.4453	8	1.3	427.2305	2	16.51		1.3E7	2	3166	20210305-sense.raw	2	0	2	256	263
26	32	sp|P43243|MATR3_HUMAN	K.ALWFQGR.C	Y	46.64	876.4606	7	0.7	439.2379	2	25.63	3.56E5	4.46E6	2	7311	20210305-sense.raw	2	1	1	556	562
26	32	sp|P43243|MATR3_HUMAN	K.INEAFIEMATTEDAQAAVDYYTTTPALVFGKPVR.V	Y	45.70	3731.8391	34	1.7	1244.9558	3	34.22		2.58E5	2	11641	20210305-sense.raw	1	0	1	434	467
26	32	sp|P43243|MATR3_HUMAN	K.LAEPYGK.I	Y	44.23	776.4068	7	1.4	389.2112	2	16.08		6.66E6	2	3006	20210305-sense.raw	1	0	1	516	522
26	32	sp|P43243|MATR3_HUMAN	K.SQAFIEM(+15.99)ETR.E	Y	42.75	1226.5601	10	3.8	614.2896	2	19.49		1.1E6	2	4482	20210305-sense.raw	1	0	1	533	542	Oxidation (M)	M7:Oxidation (M):1000.00
26	32	sp|P43243|MATR3_HUMAN	R.SQESGYYDR.M	Y	41.71	1103.4519	9	0.2	552.7333	2	15.58		5.79E6	2	2798	20210305-sense.raw	1	0	1	208	216
26	32	sp|P43243|MATR3_HUMAN	K.IKNYILMR.M	Y	39.68	1049.6056	8	1.3	525.8107	2	21.89		9.7E5	2	5517	20210305-sense.raw	1	0	1	523	530
26	32	sp|P43243|MATR3_HUMAN	K.FDQKQELGR.V	Y	38.78	1119.5673	9	3.6	560.7929	2	15.55		8.3E5	2	2784	20210305-sense.raw	1	0	1	488	496
26	32	sp|P43243|MATR3_HUMAN	K.NTHC(+57.02)SSLPHYQK.L	Y	36.70	1470.6674	12	3.4	491.2314	3	15.08		1.68E6	2	2587	20210305-sense.raw	1	0	1	818	829	Carbamidomethylation	C4:Carbamidomethylation:1000.00
26	32	sp|P43243|MATR3_HUMAN	R.DLDELSRYPEDK.I	Y	35.01	1478.6888	12	-0.3	740.3515	2	21.63		3.5E6	2	5392	20210305-sense.raw	1	0	1	121	132
26	32	sp|P43243|MATR3_HUMAN	R.M(+15.99)DYEDDR.L	Y	34.06	958.3338	7	1.7	480.1750	2	14.17		3.78E5	2	2243	20210305-sense.raw	1	0	1	217	223	Oxidation (M)	M1:Oxidation (M):1000.00
26	32	sp|P43243|MATR3_HUMAN	K.NYILMR.M	N	33.84	808.4265	6	2.8	405.2217	2	22.44		3.09E6	2	5780	20210305-sense.raw	1	0	1	525	530
26	32	sp|P43243|MATR3_HUMAN	R.VVHIM(+15.99)DFQR.G	Y	33.44	1159.5808	9	0.0	580.7977	2	19.64		1.34E6	2	4561	20210305-sense.raw	1	0	1	399	407	Oxidation (M)	M5:Oxidation (M):1000.00
26	32	sp|P43243|MATR3_HUMAN	R.GN(+.98)LGAGN(+.98)GNLQGPR.H	Y	33.02	1325.6323	14	1.9	663.8247	2	17.94		3.69E5	2	3758	20210305-sense.raw	1	0	1	374	387	Deamidation (NQ)	N2:Deamidation (NQ):46.13;N7:Deamidation (NQ):14.04
26	32	sp|P43243|MATR3_HUMAN	R.YPEDKITPENLPQILLQLK.R	Y	31.21	2251.2463	19	3.3	751.4252	3	31.51		7.01E5	2	10368	20210305-sense.raw	1	0	1	128	146
26	32	sp|P43243|MATR3_HUMAN	K.VDLSEK.Y	N	30.47	689.3596	6	1.5	345.6876	2	14.76		3.94E6	2	2471	20210305-sense.raw	1	0	1	566	571
26	32	sp|P43243|MATR3_HUMAN	R.C(+57.02)RDDSFFGETSHNYHK.F	Y	28.61	1998.8279	16	1.0	500.7147	4	19.35		3.98E5	2	4422	20210305-sense.raw	1	0	1	230	245	Carbamidomethylation	C1:Carbamidomethylation:1000.00
26	32	sp|P43243|MATR3_HUMAN	R.IKKPEGKPDQK.F	Y	28.53	1266.7295	11	5.0	423.2526	3	11.51		1.23E6	2	1247	20210305-sense.raw	1	0	1	477	487
26	32	sp|P43243|MATR3_HUMAN	R.DDWEEK.R	Y	26.73	820.3239	6	1.6	411.1699	2	16.77		9.25E5	2	3266	20210305-sense.raw	1	0	1	176	181
26	32	sp|P43243|MATR3_HUMAN	K.VDKIEELDQENEAALENGIK.N	Y	25.93	2256.1121	20	2.0	753.0461	3	24.56		2.4E5	2	6747	20210305-sense.raw	1	0	1	717	736
26	32	sp|P43243|MATR3_HUMAN	K.QELGR.V	N	25.88	601.3184	5	2.8	301.6673	2	11.66		9.36E5	2	1339	20210305-sense.raw	1	0	1	492	496
26	32	sp|P43243|MATR3_HUMAN	R.GIDLLKK.D	Y	25.47	785.5010	7	1.5	393.7584	2	19.21		3.97E6	2	4350	20210305-sense.raw	1	0	1	583	589
26	32	sp|P43243|MATR3_HUMAN	R.LASLMNLGMSSSLNQ(+.98)QGAHSALSSASTSSHNLQSIFNIGSR.G	Y	24.32	4204.0278	41	6.1	1052.0206	4	29.43		2.54E5	2	9334	20210305-sense.raw	1	0	1	52	92	Deamidation (NQ)	Q15:Deamidation (NQ):0.00
26	32	sp|P43243|MATR3_HUMAN	R.SLFEK.K	N	23.46	622.3326	5	1.1	312.1739	2	19.15		2.16E6	2	4316	20210305-sense.raw	1	0	1	264	268
26	32	sp|P43243|MATR3_HUMAN	P.GPLQER.S	Y	22.51	698.3711	6	1.8	350.1935	2	14.20		7.37E5	2	2259	20210305-sense.raw	1	0	1	258	263
26	32	sp|P43243|MATR3_HUMAN	R.LASLM(+15.99)NLGM(+15.99)SSSLNQQGAHSALSSASTSSHNLQSIFNIGSR.G	Y	21.81	4235.0337	41	1.0	1059.7667	4	27.21		0	2	8155	20210305-sense.raw	1	0	1	52	92	Oxidation (M)	M5:Oxidation (M):1000.00;M9:Oxidation (M):1000.00
26	32	sp|P43243|MATR3_HUMAN	R.E(-18.01)PPYR.V	N	20.25	642.3125	5	2.4	322.1643	2	13.48		1.26E6	2	1983	20210305-sense.raw	1	0	1	168	172	Pyro-glu from E	E1:Pyro-glu from E:1000.00
9	21	sp|P04259|K2C6B_HUMAN	R.QNLEPLFEQYINNLR.R	N	72.39	1889.9635	15	2.0	630.9963	3	32.66	8.29E6	7.16E6	1	11277	20210305-AS.raw	4	2	2	208	222
9	21	sp|P04259|K2C6B_HUMAN	K.QC(+57.02)ANLQAAIADAEQR.G	N	71.88	1657.7842	15	0.0	829.8994	2	24.57	5.57E5	7.4E5	1	7033	20210305-AS.raw	3	1	2	401	415	Carbamidomethylation	C2:Carbamidomethylation:1000.00
9	21	sp|P04259|K2C6B_HUMAN	R.ALYDAELSQMQTHISDTSVVLSMDNNR.N	N	69.39	3037.4121	27	2.6	1013.4806	3	28.96	3.74E6		1	9475	20210305-AS.raw	1	1	0	300	326
9	21	sp|P04259|K2C6B_HUMAN	R.ISIGGGSC(+57.02)AISGGYGSR.A	N	68.22	1597.7518	17	1.2	799.8842	2	22.15	5.37E6	5.28E6	2	5641	20210305-sense.raw	3	1	2	70	86	Carbamidomethylation	C8:Carbamidomethylation:1000.00
9	21	sp|P04259|K2C6B_HUMAN	R.GSGGLGGAC(+57.02)GGAGFGSR.S	N	67.99	1423.6262	17	1.0	712.8211	2	19.69	5.86E6	4.73E6	1	4730	20210305-AS.raw	2	1	1	43	59	Carbamidomethylation	C9:Carbamidomethylation:1000.00
9	21	sp|P04259|K2C6B_HUMAN	R.TAAENEFVTLKK.D	N	67.12	1349.7190	12	0.5	450.9138	3	19.78	7.29E6	8.47E6	1	4773	20210305-AS.raw	4	2	2	261	272
9	21	sp|P04259|K2C6B_HUMAN	R.ATGGGLSSVGGGSSTIK.Y	N	66.89	1434.7314	17	4.6	718.3763	2	18.79	1.4E6	9.57E5	2	4146	20210305-sense.raw	2	1	1	534	550
9	21	sp|P04259|K2C6B_HUMAN	K.ADTLTDEINFLR.A	N	64.46	1406.7041	12	3.1	704.3615	2	28.93	8.69E6	8.65E6	2	9101	20210305-sense.raw	2	1	1	288	299
9	21	sp|P04259|K2C6B_HUMAN	R.NLDLDSIIAEVK.A	N	64.45	1328.7188	12	0.6	665.3671	2	31.01	7.38E7	5.23E7	1	10511	20210305-AS.raw	2	1	1	327	338
9	21	sp|P04259|K2C6B_HUMAN	R.QNLEPLFEQYINNLRR.Q	N	62.84	2046.0646	16	3.0	683.0308	3	30.21	1.64E7	1.35E7	2	9742	20210305-sense.raw	4	2	2	208	223
9	21	sp|P04259|K2C6B_HUMAN	R.SGFSSISVSR.S	N	62.39	1025.5142	10	3.3	513.7661	2	20.99	3.12E6	3.64E6	1	5304	20210305-AS.raw	2	1	1	31	40
9	21	sp|P04259|K2C6B_HUMAN	K.AQYEEIAQR.S	N	59.07	1106.5356	9	2.0	554.2762	2	18.15	5.11E7	5.44E7	2	3848	20210305-sense.raw	4	2	2	339	347
9	21	sp|P04259|K2C6B_HUMAN	R.ALYDAELSQM(+15.99)QTHISDTSVVLSM(+15.99)DNNR.N	N	57.91	3069.4019	27	1.6	1024.1428	3	24.98	7.72E5	1.4E6	2	6956	20210305-sense.raw	3	1	2	300	326	Oxidation (M)	M10:Oxidation (M):1000.00;M23:Oxidation (M):1000.00
9	21	sp|P04259|K2C6B_HUMAN	K.LALDVEIATYR.K	N	57.07	1262.6870	11	5.6	632.3543	2	27.45	1.28E6		1	8619	20210305-AS.raw	1	1	0	456	466
9	21	sp|P04259|K2C6B_HUMAN	R.NTKQEIAEINR.M	N	56.85	1314.6892	11	2.9	658.3538	2	16.66		1.19E6	2	3226	20210305-sense.raw	2	0	2	376	386
9	21	sp|P04259|K2C6B_HUMAN	K.DVDAAYMNK.V	N	56.16	1025.4487	9	0.7	513.7320	2	18.64	3.11E6	1.96E6	2	4055	20210305-sense.raw	2	1	1	273	281
9	21	sp|P04259|K2C6B_HUMAN	R.SRAEAESWYQTK.Y	N	55.57	1454.6790	12	2.7	728.3487	2	18.75	2.68E6	1.84E6	2	4122	20210305-sense.raw	2	1	1	348	359
9	21	sp|P04259|K2C6B_HUMAN	R.AEAESWYQTK.Y	N	55.44	1211.5459	10	2.2	606.7816	2	20.32	1.14E6	1.46E6	2	4799	20210305-sense.raw	2	1	1	350	359
9	21	sp|P04259|K2C6B_HUMAN	K.NKYEDEINK.R	N	53.24	1151.5458	9	1.4	576.7809	2	15.70	2.45E6	3.09E6	1	2911	20210305-AS.raw	2	1	1	251	259
9	21	sp|P04259|K2C6B_HUMAN	K.NKLEGLEDALQK.A	N	51.15	1356.7249	12	1.5	679.3707	2	22.64	3.22E6	1.14E6	1	6107	20210305-AS.raw	2	1	1	425	436
9	21	sp|P04259|K2C6B_HUMAN	K.EYQELMNVK.L	N	51.11	1152.5485	9	1.5	577.2823	2	21.88	1.81E6	2.52E6	1	5747	20210305-AS.raw	2	1	1	447	455
9	21	sp|P04259|K2C6B_HUMAN	K.WTLLQEQGTK.T	N	50.97	1202.6295	10	2.5	602.3235	2	24.12	2.37E6	1.94E6	2	6536	20210305-sense.raw	2	1	1	195	204
9	21	sp|P04259|K2C6B_HUMAN	K.YEELQITAGR.H	N	50.86	1178.5931	10	2.8	590.3055	2	23.34	1.45E8	1.43E8	2	6194	20210305-sense.raw	20	11	9	360	369
9	21	sp|P04259|K2C6B_HUMAN	R.SLYGLGGSK.R	N	48.57	880.4654	9	1.1	441.2404	2	20.82	3.58E6	3.41E6	1	5226	20210305-AS.raw	2	1	1	60	68
9	21	sp|P04259|K2C6B_HUMAN	R.RGFSANSAR.L	N	46.56	964.4838	9	3.2	483.2507	2	13.38	1.64E6	1.36E6	2	1947	20210305-sense.raw	2	1	1	16	24
9	21	sp|P04259|K2C6B_HUMAN	R.NMQDLVEDLK.N	N	46.22	1203.5806	10	4.0	602.8000	2	26.72	7.42E5		1	8213	20210305-AS.raw	1	1	0	241	250
9	21	sp|P04259|K2C6B_HUMAN	K.YEDEINKR.T	N	45.53	1065.5090	8	1.7	356.1776	3	14.08	3.48E7	2.8E7	2	2202	20210305-sense.raw	8	4	4	253	260
9	21	sp|P04259|K2C6B_HUMAN	K.FASFIDKVR.F	N	45.23	1081.5920	9	2.9	541.8049	2	22.66	4.27E6	3.69E6	1	6116	20210305-AS.raw	2	1	1	174	182
9	21	sp|P04259|K2C6B_HUMAN	R.KLLEGEEC(+57.02)R.L	N	45.13	1132.5546	9	1.4	567.2853	2	15.94	1.19E7	1.27E7	1	3010	20210305-AS.raw	5	3	2	467	475	Carbamidomethylation	C8:Carbamidomethylation:1000.00
9	21	sp|P04259|K2C6B_HUMAN	K.DVDAAYM(+15.99)NK.V	N	44.98	1041.4437	9	2.0	521.7302	2	15.92	1.54E6		1	3003	20210305-AS.raw	1	1	0	273	281	Oxidation (M)	M7:Oxidation (M):1000.00
9	21	sp|P04259|K2C6B_HUMAN	R.SEIDHVKK.Q	N	43.61	954.5134	8	2.0	478.2650	2	12.29	5.49E5	6.52E5	1	1600	20210305-AS.raw	2	1	1	393	400
9	21	sp|P04259|K2C6B_HUMAN	K.YTTTSSSSR.K	N	43.12	988.4462	9	3.2	495.2320	2	11.57	7.74E5	2.55E5	2	1282	20210305-sense.raw	2	1	1	551	559
9	21	sp|P04259|K2C6B_HUMAN	K.FASFIDK.V	N	42.04	826.4225	7	2.0	414.2194	2	22.56	3.77E7	3.12E7	2	5834	20210305-sense.raw	4	2	2	174	180
9	21	sp|P04259|K2C6B_HUMAN	K.LLEGEEC(+57.02)R.L	N	41.60	1004.4597	8	1.2	503.2377	2	17.04	1.29E7		1	3482	20210305-AS.raw	1	1	0	468	475	Carbamidomethylation	C7:Carbamidomethylation:1000.00
9	21	sp|P04259|K2C6B_HUMAN	R.QLDNIVGER.G	Y	41.33	1042.5406	9	0.3	522.2778	2	20.26	1.03E6	5.95E5	1	4952	20210305-AS.raw	2	1	1	224	232
9	21	sp|P04259|K2C6B_HUMAN	K.AQ(+.98)YEEIAQR.S	N	40.61	1107.5197	9	0.3	554.7673	2	18.57	1.72E5		1	4195	20210305-AS.raw	1	1	0	339	347	Deamidation (NQ)	Q2:Deamidation (NQ):61.82
9	21	sp|P04259|K2C6B_HUMAN	R.GRLDSELR.N	N	39.31	944.5039	8	1.5	473.2599	2	17.05	1.73E6	1.71E7	2	3381	20210305-sense.raw	3	1	2	233	240
9	21	sp|P04259|K2C6B_HUMAN	R.GFSANSAR.L	N	39.17	808.3828	8	2.0	405.1995	2	14.31	5.75E5	6.81E5	2	2297	20210305-sense.raw	2	1	1	17	24
9	21	sp|P04259|K2C6B_HUMAN	R.ALYDAELSQ(+.98)M(+15.99)QTHISDTSVVLSM(+15.99)DNNR.N	N	33.38	3070.3860	27	8.6	1024.4780	3	24.94	4.43E5		1	7235	20210305-AS.raw	1	1	0	300	326	Deamidation (NQ); Oxidation (M)	Q9:Deamidation (NQ):0.00;M10:Oxidation (M):1000.00;M23:Oxidation (M):1000.00
9	21	sp|P04259|K2C6B_HUMAN	R.Q(-17.03)NLEPLFEQYINNLRR.Q	N	33.30	2029.0381	16	7.9	1015.5344	2	34.28	2.63E6	2.42E6	2	11670	20210305-sense.raw	2	1	1	208	223	Pyro-glu from Q	Q1:Pyro-glu from Q:1000.00
9	21	sp|P04259|K2C6B_HUMAN	R.ALYDAELSQMQTHISDTSVVLSM(+15.99)DNNR.N	N	33.04	3053.4070	27	2.0	1018.8116	3	27.63		1.2E6	2	8382	20210305-sense.raw	1	0	1	300	326	Oxidation (M)	M23:Oxidation (M):38.29
9	21	sp|P04259|K2C6B_HUMAN	R.FLEQQNK.V	N	32.92	905.4606	7	1.1	453.7381	2	15.48	1.19E7	2E7	2	2754	20210305-sense.raw	3	1	2	183	189
9	21	sp|P04259|K2C6B_HUMAN	R.LDSELR.N	N	32.42	731.3813	6	1.9	366.6986	2	16.42	7.55E6	7.21E6	1	3217	20210305-AS.raw	2	1	1	235	240
9	21	sp|P04259|K2C6B_HUMAN	K.YEDEINK.R	N	32.34	909.4080	7	1.4	455.7119	2	15.44	2.73E5		1	2792	20210305-AS.raw	1	1	0	253	259
9	21	sp|P04259|K2C6B_HUMAN	N.N(+.98)RNLDLDSIIAEVK.A	N	31.63	1599.8468	14	2.5	800.9327	2	31.00	2.53E7	2.38E7	2	10104	20210305-sense.raw	2	1	1	325	338	Deamidation (NQ)	N1:Deamidation (NQ):0.00
9	21	sp|P04259|K2C6B_HUMAN	R.SEIDHVK.K	N	31.54	826.4185	7	0.5	414.2167	2	13.22	3.58E5	9.03E5	2	1885	20210305-sense.raw	2	1	1	393	399
9	21	sp|P04259|K2C6B_HUMAN	K.EYQELM(+15.99)NVK.L	N	30.74	1168.5435	9	2.2	585.2803	2	18.79	6.76E5		1	4299	20210305-AS.raw	1	1	0	447	455	Oxidation (M)	M6:Oxidation (M):1000.00
9	21	sp|P04259|K2C6B_HUMAN	E.EREQIK.T	N	28.79	801.4344	6	4.8	401.7264	2	11.49	9.55E6	1.15E7	2	1234	20210305-sense.raw	2	1	1	163	168
9	21	sp|P04259|K2C6B_HUMAN	R.LPGVSR.S	N	27.40	627.3704	6	1.6	314.6930	2	16.24	5.18E6	5.94E6	2	3069	20210305-sense.raw	2	1	1	25	30
9	21	sp|P04259|K2C6B_HUMAN	A.AIADAEQR.G	N	25.81	872.4352	8	2.4	437.2259	2	13.67		3.67E5	2	2054	20210305-sense.raw	1	0	1	408	415
9	21	sp|P04259|K2C6B_HUMAN	K.VELQAK.A	N	20.44	686.3962	6	2.6	344.2063	2	14.16		5.94E6	2	2239	20210305-sense.raw	1	0	1	282	287
40	18	sp|P52272|HNRPM_HUMAN	R.GNFGGSFAGSFGGAGGHAPGVAR.K	Y	84.29	2033.9456	23	2.6	1017.9827	2	23.47	5.16E6	5.3E5	1	6510	20210305-AS.raw	4	2	2	628	650
40	18	sp|P52272|HNRPM_HUMAN	K.MEEESGAPGVPSGN(+.98)GAPGPK.G	Y	77.37	1867.8257	20	0.2	934.9203	2	19.34	1.85E6		1	4558	20210305-AS.raw	1	1	0	18	37	Deamidation (NQ)	N14:Deamidation (NQ):1000.00
40	18	sp|P52272|HNRPM_HUMAN	R.MGPLGLDHMASSIER.M	Y	74.79	1612.7701	15	-0.5	807.3920	2	25.09	3.41E5		1	7319	20210305-AS.raw	1	1	0	457	471
40	18	sp|P52272|HNRPM_HUMAN	K.MGGMEGPFGGGMENMGR.F	Y	70.37	1713.6731	17	1.2	857.8448	2	26.40	2E5		1	8033	20210305-AS.raw	1	1	0	346	362
40	18	sp|P52272|HNRPM_HUMAN	M.A(+42.01)AGVEAAAEVAATEIK.M	Y	69.35	1541.7937	16	-1.8	771.9027	2	32.21	4.97E6	6.99E5	2	10681	20210305-sense.raw	2	1	1	2	17	Acetylation (Protein N-term)	A1:Acetylation (Protein N-term):1000.00
40	18	sp|P52272|HNRPM_HUMAN	K.VGEVTYVELLMDAEGK.S	Y	68.69	1751.8651	16	3.5	876.9429	2	32.00	4.64E5		1	10981	20210305-AS.raw	1	1	0	95	110
40	18	sp|P52272|HNRPM_HUMAN	K.QGGGGGGGSVPGIER.M	Y	68.14	1283.6218	15	0.3	642.8184	2	17.83	2.65E6	4.44E5	2	3708	20210305-sense.raw	2	1	1	389	403
40	18	sp|P52272|HNRPM_HUMAN	R.AFITNIPFDVK.W	Y	58.72	1263.6863	11	1.9	632.8516	2	28.59	4.26E6		1	9270	20210305-AS.raw	1	1	0	73	83
40	18	sp|P52272|HNRPM_HUMAN	R.M(+15.99)GPAMGPALGAGIER.M	Y	58.03	1442.7009	15	1.9	722.3591	2	23.10	2.35E5		1	6337	20210305-AS.raw	1	1	0	592	606	Oxidation (M)	M1:Oxidation (M):52.86
40	18	sp|P52272|HNRPM_HUMAN	R.FGSGMNMGR.I	Y	56.68	955.4004	9	2.0	478.7084	2	19.51	1.73E6		1	4637	20210305-AS.raw	1	1	0	363	371
40	18	sp|P52272|HNRPM_HUMAN	K.MEEESGAPGVPSGNGAPGPK.G	Y	53.15	1866.8417	20	3.3	934.4312	2	18.91	3.58E5		1	4356	20210305-AS.raw	1	1	0	18	37
40	18	sp|P52272|HNRPM_HUMAN	R.NLPFDFTWK.M	Y	51.98	1166.5760	9	2.6	584.2968	2	30.84	1.95E6		1	10438	20210305-AS.raw	1	1	0	659	667
40	18	sp|P52272|HNRPM_HUMAN	K.GIGMGNIGPAGMGMEGIGFGINK.M	Y	51.54	2177.0432	23	-7.0	1089.5212	2	30.64	1.2E6		1	10346	20210305-AS.raw	1	1	0	323	345
40	18	sp|P52272|HNRPM_HUMAN	R.KAC(+57.02)QIFVR.N	Y	51.14	1020.5538	8	2.0	511.2852	2	18.32	1.52E6	2.41E5	1	4078	20210305-AS.raw	2	1	1	651	658	Carbamidomethylation	C3:Carbamidomethylation:1000.00
40	18	sp|P52272|HNRPM_HUMAN	R.MGPAMGPALGAGIER.M	Y	49.91	1426.7061	15	-0.2	714.3602	2	24.49	2.79E6		1	6990	20210305-AS.raw	1	1	0	592	606
40	18	sp|P52272|HNRPM_HUMAN	R.MGANSLER.M	Y	49.81	876.4124	8	1.3	439.2140	2	16.39	2.7E6	7.78E5	2	3129	20210305-sense.raw	2	1	1	571	578
40	18	sp|P52272|HNRPM_HUMAN	R.MGANNLER.M	Y	49.60	903.4232	8	1.4	452.7195	2	16.00	1.48E6		1	3042	20210305-AS.raw	1	1	0	558	565
40	18	sp|P52272|HNRPM_HUMAN	K.FESPEVAER.A	Y	49.56	1062.4982	9	4.8	532.2589	2	18.73	2.88E6		1	4267	20210305-AS.raw	1	1	0	699	707
40	18	sp|P52272|HNRPM_HUMAN	R.LGSTVFVANLDYK.V	Y	46.73	1425.7504	13	3.7	713.8851	2	26.44	1.4E6		1	8054	20210305-AS.raw	1	1	0	202	214
40	18	sp|P52272|HNRPM_HUMAN	R.MGPAIER.M	Y	46.15	772.3901	7	0.3	387.2025	2	17.27	2.42E6		1	3587	20210305-AS.raw	1	1	0	518	524
40	18	sp|P52272|HNRPM_HUMAN	R.ADILEDKDGK.S	Y	45.09	1102.5505	10	0.0	552.2825	2	16.11	8.19E5		1	3090	20210305-AS.raw	1	1	0	233	242
40	18	sp|P52272|HNRPM_HUMAN	R.GC(+57.02)AVVEFK.M	Y	44.65	908.4426	8	3.0	455.2299	2	20.18	6.11E5		1	4920	20210305-AS.raw	1	1	0	113	120	Carbamidomethylation	C2:Carbamidomethylation:1000.00
40	18	sp|P52272|HNRPM_HUMAN	R.VGSEIER.M	Y	39.45	788.4028	7	1.0	395.2091	2	14.25	3.29E6		1	2319	20210305-AS.raw	1	1	0	430	436
40	18	sp|P52272|HNRPM_HUMAN	K.DKFNEC(+57.02)GHVLYADIK.M	Y	39.44	1807.8563	15	0.9	603.6266	3	21.86	1.36E6		1	5737	20210305-AS.raw	1	1	0	671	685	Carbamidomethylation	C6:Carbamidomethylation:1000.00
40	18	sp|P52272|HNRPM_HUMAN	R.GGNRFEPYANPTK.R	Y	39.38	1449.7001	13	3.4	725.8598	2	18.44	1.32E5		1	4132	20210305-AS.raw	1	1	0	57	69
40	18	sp|P52272|HNRPM_HUMAN	R.MAAPIDR.V	Y	39.15	772.3901	7	-0.6	387.2021	2	16.85	2.7E6		1	3398	20210305-AS.raw	1	1	0	497	503
40	18	sp|P52272|HNRPM_HUMAN	R.MGSGVER.M	Y	37.92	734.3381	7	-0.3	368.1762	2	11.78	1.63E6	1.97E5	2	1391	20210305-sense.raw	2	1	1	511	517
40	18	sp|P52272|HNRPM_HUMAN	R.INEILSNALKR.G	Y	37.01	1269.7405	11	3.5	635.8798	2	22.37	2.33E5		1	5972	20210305-AS.raw	1	1	0	372	382
40	18	sp|P52272|HNRPM_HUMAN	R.MATGLER.M	Y	36.53	776.3851	7	1.8	389.2005	2	16.38	2.1E6		1	3200	20210305-AS.raw	1	1	0	551	557
40	18	sp|P52272|HNRPM_HUMAN	R.MGAGLGHGMDR.V	Y	33.25	1100.4855	11	-1.6	367.8352	3	17.11	9.68E5		1	3514	20210305-AS.raw	1	1	0	419	429
40	18	sp|P52272|HNRPM_HUMAN	R.MGPGIDR.L	Y	32.20	744.3588	7	1.0	373.1871	2	16.60	2.28E6	3.62E5	2	3203	20210305-sense.raw	2	1	1	404	410
40	18	sp|P52272|HNRPM_HUMAN	R.IGSGVER.M	Y	32.07	716.3817	7	1.2	359.1985	2	13.43	3.25E6		1	2000	20210305-AS.raw	1	1	0	479	485
40	18	sp|P52272|HNRPM_HUMAN	R.MGLER.M	N	31.73	604.3003	5	1.7	303.1579	2	16.13	2.87E6	1.02E6	1	3095	20210305-AS.raw	2	1	1	566	570
40	18	sp|P52272|HNRPM_HUMAN	R.MGSVER.M	Y	29.84	677.3167	6	1.0	339.6660	2	11.81	1.3E6	3.78E5	2	1402	20210305-sense.raw	3	2	1	444	449
40	18	sp|P52272|HNRPM_HUMAN	K.HSLSGRPLK.V	Y	28.14	993.5719	9	1.7	332.1985	3	14.18	1.88E6		1	2288	20210305-AS.raw	1	1	0	135	143
40	18	sp|P52272|HNRPM_HUMAN	R.EIDVR.I	N	23.44	630.3337	5	1.4	316.1746	2	15.22		5.22E5	2	2643	20210305-sense.raw	1	0	1	721	725
40	18	sp|P52272|HNRPM_HUMAN	K.RGEIIAK.Q	Y	21.08	785.4759	7	1.9	393.7460	2	13.57		4.14E5	2	2019	20210305-sense.raw	1	0	1	382	388
42	19	sp|P08238|HS90B_HUMAN	R.GFEVVYMTEPIDEYC(+57.02)VQQLK.E	Y	82.33	2447.1389	20	2.3	1224.5796	2	30.53	1.09E6		1	10296	20210305-AS.raw	2	2	0	507	526	Carbamidomethylation	C15:Carbamidomethylation:1000.00
42	19	sp|P08238|HS90B_HUMAN	K.HSQFIGYPITLYLEK.E	Y	76.93	1807.9508	15	-0.6	904.9821	2	29.12	1.36E6		1	9539	20210305-AS.raw	2	2	0	205	219
42	19	sp|P08238|HS90B_HUMAN	R.YHTSQSGDEMTSLSEYVSR.M	Y	71.59	2175.9377	19	2.0	1088.9783	2	23.79	2.91E6		1	6656	20210305-AS.raw	2	2	0	457	475
42	19	sp|P08238|HS90B_HUMAN	R.GVVDSEDLPLNISR.E	N	70.97	1512.7783	14	2.2	757.3981	2	25.89	1.02E7	1.91E6	1	7750	20210305-AS.raw	2	1	1	379	392
42	19	sp|P08238|HS90B_HUMAN	R.NPDDITQEEYGEFYK.S	Y	70.20	1846.7897	15	6.6	924.4082	2	25.22		1.98E5	2	7086	20210305-sense.raw	1	0	1	292	306
42	19	sp|P08238|HS90B_HUMAN	K.LGLGIDEDEVAAEEPNAAVPDEIPPLEGDEDASR.M	Y	65.53	3531.6375	34	0.4	1178.2202	3	30.11	7.58E5		1	10081	20210305-AS.raw	1	1	0	686	719
42	19	sp|P08238|HS90B_HUMAN	R.LVSSPC(+57.02)C(+57.02)IVTSTYGWTANMER.I	Y	59.35	2431.0972	21	5.0	1216.5619	2	28.68	5.13E5		1	9316	20210305-AS.raw	1	1	0	584	604	Carbamidomethylation	C6:Carbamidomethylation:1000.00;C7:Carbamidomethylation:1000.00
42	19	sp|P08238|HS90B_HUMAN	K.SLTNDWEDHLAVK.H	N	59.28	1526.7365	13	0.1	764.3755	2	24.28	4.01E6	4.32E5	1	6893	20210305-AS.raw	4	2	2	307	319
42	19	sp|P08238|HS90B_HUMAN	K.ADLINNLGTIAK.S	N	56.88	1241.6979	12	1.5	621.8571	2	25.49	6.26E6	7.61E5	2	7227	20210305-sense.raw	2	1	1	96	107
42	19	sp|P08238|HS90B_HUMAN	K.LGLGIDEDEVAAEEPN(+.98)AAVPDEIPPLEGDEDASR.M	Y	56.10	3532.6216	34	6.7	1178.5557	3	30.21	2.65E5		1	10129	20210305-AS.raw	1	1	0	686	719	Deamidation (NQ)	N16:Deamidation (NQ):1000.00
42	19	sp|P08238|HS90B_HUMAN	K.SIYYITGESK.E	Y	54.87	1159.5760	10	1.7	580.7963	2	22.07	1.44E6	3.08E5	1	5831	20210305-AS.raw	2	1	1	482	491
42	19	sp|P08238|HS90B_HUMAN	K.EDQTEYLEER.R	N	54.53	1310.5626	10	0.9	656.2892	2	19.85	1.2E6		1	4804	20210305-AS.raw	1	1	0	187	196
42	19	sp|P08238|HS90B_HUMAN	K.KHLEINPDHPIVETLR.Q	Y	54.08	1910.0374	16	2.0	637.6877	3	22.73	1.41E6		1	6151	20210305-AS.raw	2	2	0	624	639
42	19	sp|P08238|HS90B_HUMAN	K.LGIHEDSTNR.R	Y	53.56	1140.5524	10	1.4	381.1919	3	15.17	3.92E6	1.59E5	1	2681	20210305-AS.raw	3	2	1	439	448
42	19	sp|P08238|HS90B_HUMAN	K.EGLELPEDEEEK.K	N	53.16	1415.6304	12	1.8	708.8237	2	22.27	4.12E6		1	5929	20210305-AS.raw	1	1	0	539	550
42	19	sp|P08238|HS90B_HUMAN	R.YHTSQSGDEM(+15.99)TSLSEYVSR.M	Y	52.65	2191.9329	19	2.0	731.6530	3	21.00	3.18E5		1	5309	20210305-AS.raw	1	1	0	457	475	Oxidation (M)	M10:Oxidation (M):1000.00
42	19	sp|P08238|HS90B_HUMAN	R.APFDLFENK.K	Y	51.92	1079.5287	9	1.3	540.7723	2	27.27	3.48E5		1	8515	20210305-AS.raw	1	1	0	339	347
42	19	sp|P08238|HS90B_HUMAN	R.ELISNASDALDK.I	N	51.72	1274.6354	12	3.3	638.3271	2	21.82	2.32E6	2.78E5	2	5488	20210305-sense.raw	2	1	1	42	53
42	19	sp|P08238|HS90B_HUMAN	R.ELISNASDALDKIR.Y	N	51.08	1543.8206	14	1.1	772.9184	2	24.19	8.86E5		1	6852	20210305-AS.raw	1	1	0	42	55
42	19	sp|P08238|HS90B_HUMAN	K.VILHLKEDQTEYLEER.R	N	50.71	2014.0371	16	4.0	1008.0298	2	22.73	3.02E5	1.67E5	1	6148	20210305-AS.raw	2	1	1	181	196
42	19	sp|P08238|HS90B_HUMAN	K.IDIIPNPQER.T	Y	49.24	1193.6404	10	4.2	597.8300	2	23.67	3.43E6	3.13E5	1	6599	20210305-AS.raw	2	1	1	73	82
42	19	sp|P08238|HS90B_HUMAN	R.ADHGEPIGR.G	Y	48.94	950.4570	9	-3.6	476.2341	2	12.89		0	2	1765	20210305-sense.raw	1	0	1	169	177
42	19	sp|P08238|HS90B_HUMAN	K.RGFEVVYMTEPIDEYC(+57.02)VQQLK.E	Y	43.17	2603.2400	21	0.3	868.7542	3	28.47	1.43E5		1	9200	20210305-AS.raw	1	1	0	506	526	Carbamidomethylation	C16:Carbamidomethylation:1000.00
42	19	sp|P08238|HS90B_HUMAN	K.TKPIWTR.N	N	43.11	900.5181	7	0.6	451.2666	2	18.44	4.16E6	4.87E5	1	4131	20210305-AS.raw	2	1	1	285	291
42	19	sp|P08238|HS90B_HUMAN	K.KHSQFIGYPITLYLEK.E	Y	41.67	1936.0458	16	4.3	646.3586	3	27.99	3.26E5		1	8928	20210305-AS.raw	1	1	0	204	219
42	19	sp|P08238|HS90B_HUMAN	K.YIDQEELNK.T	N	41.14	1150.5505	9	2.4	576.2839	2	18.40	5.57E6		1	4114	20210305-AS.raw	1	1	0	276	284
42	19	sp|P08238|HS90B_HUMAN	R.ALLFIPR.R	Y	33.23	828.5221	7	1.8	415.2691	2	27.07	2.5E6	4.15E5	1	8410	20210305-AS.raw	2	1	1	331	337
42	19	sp|P08238|HS90B_HUMAN	R.LSELLR.Y	N	28.01	729.4385	6	1.7	365.7271	2	20.61	5.13E6		1	5118	20210305-AS.raw	1	1	0	451	456
42	19	sp|P08238|HS90B_HUMAN	R.EMLQQSK.I	N	27.02	862.4219	7	1.1	432.2187	2	14.04	2.79E6		1	2226	20210305-AS.raw	1	1	0	393	399
42	19	sp|P08238|HS90B_HUMAN	K.IRYESLTDPSK.L	N	24.27	1307.6721	11	5.8	654.8471	2	19.43	2.71E5		1	4603	20210305-AS.raw	1	1	0	54	64
42	19	sp|P08238|HS90B_HUMAN	K.EKYIDQEELNK.T	N	20.04	1407.6881	11	4.3	704.8544	2	18.03	1.84E5		1	3948	20210305-AS.raw	1	1	0	274	284
22	40	sp|P05787|K2C8_HUMAN	R.ELQSQISDTSVVLSMDNSR.S	N	81.22	2108.0056	19	1.8	1055.0120	2	26.28	1.52E6		1	7964	20210305-AS.raw	1	1	0	234	252
22	40	sp|P05787|K2C8_HUMAN	K.DVDEAYMNKVELESR.L	Y	78.38	1796.8251	15	2.0	899.4216	2	22.99	7.24E5	2.74E5	2	6029	20210305-sense.raw	2	1	1	199	213
22	40	sp|P05787|K2C8_HUMAN	R.LEGLTDEINFLR.Q	Y	67.51	1418.7405	12	2.8	710.3795	2	29.61	6.92E6	2.89E6	2	9433	20210305-sense.raw	2	1	1	214	225
22	40	sp|P05787|K2C8_HUMAN	R.LESGMQNMSIHTK.T	Y	65.69	1474.6908	13	1.0	738.3534	2	18.84	1.86E6		1	4320	20210305-AS.raw	2	2	0	402	414
22	40	sp|P05787|K2C8_HUMAN	K.LALDIEIATYR.K	N	61.02	1276.7026	11	1.4	639.3595	2	28.47	1.49E7	4.93E6	2	8845	20210305-sense.raw	7	5	2	382	392
22	40	sp|P05787|K2C8_HUMAN	R.SLDMDSIIAEVK.A	Y	60.93	1319.6642	12	0.4	660.8396	2	29.08	3.72E6	1.13E6	2	9161	20210305-sense.raw	2	1	1	253	264
22	40	sp|P05787|K2C8_HUMAN	K.AQYEDIANR.S	N	59.97	1078.5043	9	1.3	540.2601	2	17.88	4.12E6	2.55E6	1	3873	20210305-AS.raw	2	1	1	265	273
22	40	sp|P05787|K2C8_HUMAN	R.ELQSQISDTSVVLSM(+15.99)DNSR.S	N	53.55	2124.0005	19	-0.6	1063.0068	2	23.99	2.98E5	2.53E5	1	6752	20210305-AS.raw	2	1	1	234	252	Oxidation (M)	M15:Oxidation (M):1000.00
22	40	sp|P05787|K2C8_HUMAN	K.NKYEDEINK.R	N	53.24	1151.5458	9	1.4	576.7809	2	15.70	2.45E6	3.09E6	1	2911	20210305-AS.raw	2	1	1	177	185
22	40	sp|P05787|K2C8_HUMAN	R.EYQELMNVK.L	N	51.11	1152.5485	9	1.5	577.2823	2	21.88	1.81E6	2.52E6	1	5747	20210305-AS.raw	2	1	1	373	381
22	40	sp|P05787|K2C8_HUMAN	K.DVDEAYMNK.V	Y	50.80	1083.4542	9	3.0	542.7360	2	18.71	6.83E5		1	4259	20210305-AS.raw	1	1	0	199	207
22	40	sp|P05787|K2C8_HUMAN	K.LVSESSDVLPK	Y	50.13	1172.6288	11	3.5	587.3237	2	20.50	3.52E6	2.32E6	1	5065	20210305-AS.raw	2	1	1	473	483
22	40	sp|P05787|K2C8_HUMAN	R.AEAESMYQIK.Y	Y	48.82	1168.5435	10	2.3	585.2803	2	20.28	9.62E5		1	4957	20210305-AS.raw	1	1	0	276	285
22	40	sp|P05787|K2C8_HUMAN	K.LSELEAALQR.A	Y	47.52	1128.6139	10	1.4	565.3150	2	23.97	4.51E6	2.29E6	2	6464	20210305-sense.raw	2	1	1	353	362
22	40	sp|P05787|K2C8_HUMAN	K.YEELQSLAGK.H	Y	47.42	1136.5713	10	1.7	569.2939	2	21.53	4.56E6	1.45E6	2	5343	20210305-sense.raw	2	1	1	286	295
22	40	sp|P05787|K2C8_HUMAN	K.LKLEAELGNMQGLVEDFK.N	Y	47.38	2033.0503	18	1.3	678.6916	3	30.37	4.59E5		1	10214	20210305-AS.raw	1	1	0	159	176
22	40	sp|P05787|K2C8_HUMAN	R.VGSSNFR.G	Y	46.23	765.3770	7	1.0	383.6961	2	14.64	1.99E6	3.85E6	2	2423	20210305-sense.raw	2	1	1	41	47
22	40	sp|P05787|K2C8_HUMAN	R.QLYEEEIR.E	Y	45.60	1078.5294	8	2.0	540.2731	2	20.44	3.82E6	2.05E6	1	5037	20210305-AS.raw	2	1	1	226	233
22	40	sp|P05787|K2C8_HUMAN	K.YEDEINKR.T	N	45.53	1065.5090	8	1.7	356.1776	3	14.08	3.48E7	2.8E7	2	2202	20210305-sense.raw	8	4	4	179	186
22	40	sp|P05787|K2C8_HUMAN	K.FASFIDKVR.F	N	45.23	1081.5920	9	2.9	541.8049	2	22.66	4.27E6	3.69E6	1	6116	20210305-AS.raw	2	1	1	102	110
22	40	sp|P05787|K2C8_HUMAN	R.TEMENEFVLIKK.D	Y	44.11	1479.7643	12	2.7	494.2634	3	23.71	1.08E6	3.69E5	1	6619	20210305-AS.raw	2	1	1	187	198
22	40	sp|P05787|K2C8_HUMAN	R.LQAEIEGLK.G	Y	42.95	999.5600	9	1.7	500.7881	2	21.55	4.58E6	2.17E6	1	5580	20210305-AS.raw	2	1	1	317	325
22	40	sp|P05787|K2C8_HUMAN	R.KLLEGEESR.L	N	42.51	1059.5560	9	3.5	530.7872	2	15.40	4.86E5		1	2774	20210305-AS.raw	1	1	0	393	401
22	40	sp|P05787|K2C8_HUMAN	R.SNMDNMFESYINNLRR.Q	Y	42.05	2002.8989	16	3.5	668.6426	3	29.39	7.57E5		1	9671	20210305-AS.raw	1	1	0	134	149
22	40	sp|P05787|K2C8_HUMAN	K.FASFIDK.V	N	42.04	826.4225	7	2.0	414.2194	2	22.56	3.77E7	3.12E7	2	5834	20210305-sense.raw	4	2	2	102	108
22	40	sp|P05787|K2C8_HUMAN	R.TKTEISEMNR.N	Y	41.50	1207.5867	10	3.7	604.8029	2	15.22	2.15E6	1.08E6	2	2642	20210305-sense.raw	4	2	2	303	312
22	40	sp|P05787|K2C8_HUMAN	R.LQAEIEGLKGQR.A	Y	37.31	1340.7412	12	2.1	671.3793	2	19.15	2.25E5		1	4467	20210305-AS.raw	1	1	0	317	328
22	40	sp|P05787|K2C8_HUMAN	K.LLEGEESR.L	N	35.31	931.4611	8	1.3	466.7384	2	16.08	9.79E5	1.13E6	2	3004	20210305-sense.raw	2	1	1	394	401
22	40	sp|P05787|K2C8_HUMAN	R.FLEQQNK.M	N	32.92	905.4606	7	1.1	453.7381	2	15.48	1.19E7	2E7	2	2754	20210305-sense.raw	3	1	2	111	117
22	40	sp|P05787|K2C8_HUMAN	K.YEDEINK.R	N	32.34	909.4080	7	1.4	455.7119	2	15.44	2.73E5		1	2792	20210305-AS.raw	1	1	0	179	185
22	40	sp|P05787|K2C8_HUMAN	R.EYQELM(+15.99)NVK.L	N	30.74	1168.5435	9	2.2	585.2803	2	18.79	6.76E5		1	4299	20210305-AS.raw	1	1	0	373	381	Oxidation (M)	M6:Oxidation (M):1000.00
22	40	sp|P05787|K2C8_HUMAN	K.VELESR.L	Y	28.87	731.3813	6	1.5	366.6985	2	14.89	1.55E6	7.59E5	2	2517	20210305-sense.raw	2	1	1	208	213
22	40	sp|P05787|K2C8_HUMAN	R.SLDM(+15.99)DSIIAEVK.A	Y	27.33	1335.6592	12	4.2	668.8397	2	24.91		2.41E5	2	6925	20210305-sense.raw	1	0	1	253	264	Oxidation (M)	M4:Oxidation (M):1000.00
22	40	sp|P05787|K2C8_HUMAN	L.LEGEESR.L	N	26.54	818.3770	7	2.6	410.1968	2	11.59	9.91E5	1.67E5	1	1307	20210305-AS.raw	2	1	1	395	401
22	40	sp|P05787|K2C8_HUMAN	A.AIADAEQR.G	N	25.81	872.4352	8	2.4	437.2259	2	13.67		3.67E5	2	2054	20210305-sense.raw	1	0	1	334	341
22	40	sp|P05787|K2C8_HUMAN	Y.EEEIR.E	N	25.65	674.3235	5	4.1	338.1704	2	13.19	2.55E6		1	1912	20210305-AS.raw	2	2	0	229	233
22	40	sp|P05787|K2C8_HUMAN	K.TEISEMNR.N	Y	22.61	978.4440	8	1.9	490.2302	2	16.65		3.41E5	2	3220	20210305-sense.raw	1	0	1	305	312
30	29	sp|P12956|XRCC6_HUMAN	R.SDSFENPVLQQHFR.N	Y	72.49	1702.8063	14	-0.2	852.4103	2	23.63	6.69E6	3.34E6	2	6319	20210305-sense.raw	4	2	2	475	488
30	29	sp|P12956|XRCC6_HUMAN	R.TFNTSTGGLLLPSDTKR.S	Y	71.18	1806.9475	17	1.9	904.4828	2	23.43	5.02E6	1.9E6	1	6493	20210305-AS.raw	4	2	2	302	318
30	29	sp|P12956|XRCC6_HUMAN	K.NIYVLQELDNPGAK.R	Y	68.92	1572.8147	14	2.5	787.4166	2	27.02	1.62E6	4.87E5	1	8378	20210305-AS.raw	2	1	1	101	114
30	29	sp|P12956|XRCC6_HUMAN	R.IMLFTNEDNPHGNDSAK.A	Y	68.15	1901.8578	17	3.5	634.9621	3	21.89	2.69E6	1.12E6	1	5749	20210305-AS.raw	4	2	2	166	182
30	29	sp|P12956|XRCC6_HUMAN	R.DLLAVVFYGTEK.D	Y	66.45	1353.7180	12	1.3	677.8672	2	33.35	1.82E6	3.6E5	2	11215	20210305-sense.raw	2	1	1	81	92
30	29	sp|P12956|XRCC6_HUMAN	R.TFNTSTGGLLLPSDTK.R	Y	65.87	1650.8464	16	1.5	826.4317	2	25.63	1.98E5		1	7604	20210305-AS.raw	1	1	0	302	317
30	29	sp|P12956|XRCC6_HUMAN	K.ELVYPPDYNPEGK.V	Y	65.55	1519.7194	13	2.7	760.8690	2	23.45	3.31E6		1	6499	20210305-AS.raw	2	2	0	527	539
30	29	sp|P12956|XRCC6_HUMAN	K.TEGDEEAEEEQEENLEASGDYK.Y	Y	63.96	2499.9885	22	3.8	1251.0063	2	21.47	1.14E6	2.31E5	1	5538	20210305-AS.raw	2	1	1	10	31
30	29	sp|P12956|XRCC6_HUMAN	K.IQVTPPGFQLVFLPFADDKR.K	Y	60.88	2287.2363	20	3.1	763.4218	3	33.25	6.98E5	2.45E5	1	11548	20210305-AS.raw	2	1	1	425	444
30	29	sp|P12956|XRCC6_HUMAN	R.DSLIFLVDASK.A	Y	60.30	1206.6495	11	1.9	604.3332	2	29.74	3.02E6	1.03E6	1	9872	20210305-AS.raw	2	1	1	36	46
30	29	sp|P12956|XRCC6_HUMAN	R.DTGIFLDLMHLK.K	Y	59.61	1401.7325	12	1.8	701.8748	2	31.61	3.88E6	6.89E5	1	10813	20210305-AS.raw	2	1	1	195	206
30	29	sp|P12956|XRCC6_HUMAN	K.KPGGFDISLFYR.D	Y	59.53	1398.7295	12	2.3	700.3736	2	27.79	1.5E6		1	8814	20210305-AS.raw	1	1	0	207	218
30	29	sp|P12956|XRCC6_HUMAN	R.VHFEESSK.L	Y	57.94	961.4505	8	0.9	481.7330	2	14.10	8.24E5	3.79E5	2	2215	20210305-sense.raw	2	1	1	231	238
30	29	sp|P12956|XRCC6_HUMAN	R.DIISIAEDEDLR.V	Y	57.38	1387.6830	12	6.9	694.8536	2	27.91	8.68E5	3.59E5	2	8549	20210305-sense.raw	2	1	1	219	230
30	29	sp|P12956|XRCC6_HUMAN	R.FDDPGLMLMGFKPLVLLK.K	Y	55.75	2033.1093	18	7.0	678.7151	3	34.66	2.09E6	1.53E5	2	11842	20210305-sense.raw	2	1	1	340	357
30	29	sp|P12956|XRCC6_HUMAN	K.IISSDRDLLAVVFYGTEK.D	Y	54.12	2025.0782	18	5.1	676.0368	3	30.54		1.26E5	2	9909	20210305-sense.raw	1	0	1	75	92
30	29	sp|P12956|XRCC6_HUMAN	K.VEYSEEELK.T	Y	48.71	1124.5237	9	1.9	563.2702	2	19.10	1.58E6	4.79E5	1	4447	20210305-AS.raw	2	1	1	557	565
30	29	sp|P12956|XRCC6_HUMAN	R.LGSLVDEFK.E	Y	48.01	1006.5334	9	1.8	504.2749	2	25.43	3.04E6	1.09E6	1	7498	20210305-AS.raw	2	1	1	518	526
30	29	sp|P12956|XRCC6_HUMAN	R.ILELDQFKGQQGQK.R	Y	47.84	1630.8678	14	0.1	816.4413	2	22.08	3.11E5		1	5837	20210305-AS.raw	2	2	0	116	129
30	29	sp|P12956|XRCC6_HUMAN	K.KQELLEALTK.H	Y	44.14	1171.6812	10	5.5	586.8511	2	22.57	2.49E6	5.24E5	2	5839	20210305-sense.raw	2	1	1	596	605
30	29	sp|P12956|XRCC6_HUMAN	K.QELLEALTK.H	Y	41.02	1043.5862	9	0.1	522.8004	2	25.40	4.13E5		1	7483	20210305-AS.raw	1	1	0	597	605
30	29	sp|P12956|XRCC6_HUMAN	K.FTVPMLK.E	Y	40.55	834.4673	7	1.4	418.2415	2	25.68	5.94E5		1	7636	20210305-AS.raw	1	1	0	576	582
30	29	sp|P12956|XRCC6_HUMAN	R.SQIYGSR.Q	Y	40.51	809.4031	7	1.6	405.7095	2	14.90	2.36E6	1.41E6	2	2524	20210305-sense.raw	2	1	1	319	325
30	29	sp|P12956|XRCC6_HUMAN	K.VEYSEEELKTHISK.G	Y	37.30	1690.8413	14	2.3	564.6223	3	18.95	1.91E6		1	4376	20210305-AS.raw	1	1	0	557	570
30	29	sp|P12956|XRCC6_HUMAN	K.DKNSVNFK.N	Y	36.61	950.4821	8	2.0	476.2493	2	14.59	1.11E6		1	2443	20210305-AS.raw	1	1	0	93	100
30	29	sp|P12956|XRCC6_HUMAN	R.ILELDQFK.G	Y	34.39	1004.5542	8	0.8	503.2848	2	25.94	2.49E6	5.59E5	1	7783	20210305-AS.raw	2	1	1	116	123
30	29	sp|P12956|XRCC6_HUMAN	K.MPFTEK.I	Y	33.55	751.3574	6	2.6	376.6870	2	18.66	7.28E5		1	4240	20210305-AS.raw	1	1	0	446	451
30	29	sp|P12956|XRCC6_HUMAN	K.EVAALC(+57.02)R.Y	Y	32.64	817.4116	7	1.5	409.7137	2	16.74	1.17E6	6.35E5	2	3258	20210305-sense.raw	2	1	1	393	399	Carbamidomethylation	C6:Carbamidomethylation:1000.00
30	29	sp|P12956|XRCC6_HUMAN	K.LEDLLR.K	N	28.68	757.4333	6	2.7	379.7250	2	22.20	1.17E6		1	5891	20210305-AS.raw	1	1	0	239	244
30	29	sp|P12956|XRCC6_HUMAN	R.NIPPYFVALVPQEEELDDQK.I	Y	23.74	2343.1633	20	2.1	782.0634	3	31.40		1.38E5	2	10306	20210305-sense.raw	1	0	1	405	424
30	29	sp|P12956|XRCC6_HUMAN	R.QIILEK.E	N	23.14	742.4589	6	1.0	372.2371	2	18.81	2.5E6		1	4306	20210305-AS.raw	1	1	0	326	331
30	29	sp|P12956|XRCC6_HUMAN	K.RLGSLVDEFK.E	Y	22.71	1162.6345	10	1.0	582.3251	2	24.29	1.61E5		1	6898	20210305-AS.raw	1	1	0	517	526
30	29	sp|P12956|XRCC6_HUMAN	K.ALKPPPIK.L	Y	20.42	862.5640	8	1.8	432.2900	2	16.93		8.24E5	2	3334	20210305-sense.raw	1	0	1	280	287
30	29	sp|P12956|XRCC6_HUMAN	K.IM(+15.99)ATPEQVGK.M	Y	20.12	1088.5536	10	3.3	545.2859	2	16.20		2.42E5	2	3056	20210305-sense.raw	1	0	1	452	461	Oxidation (M)	M2:Oxidation (M):1000.00
23	57	sp|P67809|YBOX1_HUMAN	R.NDTKEDVFVHQTAIK.K	N	76.42	1743.8792	15	4.8	582.3031	3	18.98	6.23E6	6.36E6	2	4235	20210305-sense.raw	4	2	2	78	92
23	57	sp|P67809|YBOX1_HUMAN	K.GAEAANVTGPGGVPVQGSK.Y	Y	76.37	1694.8588	19	3.9	848.4400	2	18.80	1.08E7	1.61E7	2	4148	20210305-sense.raw	3	1	2	119	137
23	57	sp|P67809|YBOX1_HUMAN	K.ENQGDETQGQQPPQR.R	Y	72.79	1710.7557	15	1.8	856.3867	2	13.46	1.97E6	2.38E6	1	2014	20210305-AS.raw	2	1	1	265	279
23	57	sp|P67809|YBOX1_HUMAN	R.NYQQNYQNSESGEK.N	Y	70.80	1687.7074	14	1.2	844.8620	2	15.32	2.2E6	5.37E6	1	2738	20210305-AS.raw	4	1	3	157	170
23	57	sp|P67809|YBOX1_HUMAN	K.EDVFVHQTAIK.K	N	70.73	1285.6666	11	0.2	643.8407	2	20.00	3.99E5	5.06E5	2	4695	20210305-sense.raw	2	1	1	82	92
23	57	sp|P67809|YBOX1_HUMAN	K.NEGSESAPEGQAQQR.R	Y	62.96	1586.6920	15	5.1	794.3574	2	13.47	3.92E6	1.06E7	2	1980	20210305-sense.raw	3	1	2	171	185
23	57	sp|P67809|YBOX1_HUMAN	R.RPQYSNPPVQGEVM(+15.99)EGADNQGAGEQGR.P	Y	61.80	2886.2949	27	0.4	963.1060	3	18.31	1.14E5	1.16E6	2	3918	20210305-sense.raw	2	1	1	205	231	Oxidation (M)	M14:Oxidation (M):1000.00
23	57	sp|P67809|YBOX1_HUMAN	R.EDGNEEDKENQGDETQGQQPPQR.R	Y	60.77	2627.0967	23	2.4	876.7083	3	14.00	4.54E6	9.38E6	2	2169	20210305-sense.raw	7	3	4	257	279
23	57	sp|P67809|YBOX1_HUMAN	R.NGYGFINR.N	N	60.56	939.4562	8	2.0	470.7363	2	21.49	2.99E6		1	5542	20210305-AS.raw	1	1	0	70	77
23	57	sp|P67809|YBOX1_HUMAN	M.S(+42.01)SEAETQQPPAAPPAAPALSAADTKPGTTGSGAGSGGPGGLTSAAPAGGDKK.V	Y	59.61	4641.2427	52	2.7	929.2583	5	22.53		1.1E7	2	5819	20210305-sense.raw	2	0	2	2	53	Acetylation (Protein N-term)	S1:Acetylation (Protein N-term):1000.00
23	57	sp|P67809|YBOX1_HUMAN	R.RPQYSNPPVQGEVMEGADNQGAGEQGRPVR.Q	Y	59.56	3222.5225	30	1.9	806.6394	4	19.52	1.7E7	1.55E7	1	4642	20210305-AS.raw	4	2	2	205	234
23	57	sp|P67809|YBOX1_HUMAN	R.NYQQNYQNSESGEKNEGSESAPEGQAQQR.R	Y	54.74	3256.3889	29	0.5	1086.4708	3	16.12		1.85E6	2	3023	20210305-sense.raw	1	0	1	157	185
23	57	sp|P67809|YBOX1_HUMAN	R.N(+.98)GYGFINR.N	N	54.53	940.4402	8	1.7	471.2282	2	24.04	2.71E6	7.85E6	1	6775	20210305-AS.raw	3	1	2	70	77	Deamidation (NQ)	N1:Deamidation (NQ):71.27
23	57	sp|P67809|YBOX1_HUMAN	R.RPQYSNPPVQ(+.98)GEVM(+15.99)EGADNQGAGEQGRPVR.Q	Y	53.25	3239.5012	30	9.0	810.8899	4	18.19	8.59E4		1	4019	20210305-AS.raw	1	1	0	205	234	Deamidation (NQ); Oxidation (M)	Q10:Deamidation (NQ):25.70;M14:Oxidation (M):1000.00
23	57	sp|P67809|YBOX1_HUMAN	R.SVGDGETVEFDVVEGEK.G	N	52.57	1794.8159	17	2.5	898.4175	2	25.30		0	2	7127	20210305-sense.raw	1	0	1	102	118
23	57	sp|P67809|YBOX1_HUMAN	R.RPQYSNPPVQGEVM(+15.99)EGADNQGAGEQGRPVR.Q	Y	51.19	3238.5173	30	2.4	810.6385	4	18.46	6E5	8.6E6	2	3977	20210305-sense.raw	3	1	2	205	234	Oxidation (M)	M14:Oxidation (M):1000.00
23	57	sp|P67809|YBOX1_HUMAN	D.PPAENSSAPEAEQGGAE	Y	50.11	1639.6960	17	0.1	820.8554	2	16.50	1.41E5	4.28E5	2	3163	20210305-sense.raw	2	1	1	308	324
23	57	sp|P67809|YBOX1_HUMAN	M.S(+42.01)SEAETQQPPAAPPAAPALSAADTK.P	Y	48.20	2447.1816	25	1.7	816.7358	3	24.15		5.57E5	2	6551	20210305-sense.raw	1	0	1	2	26	Acetylation (Protein N-term)	S1:Acetylation (Protein N-term):1000.00
23	57	sp|P67809|YBOX1_HUMAN	K.AADPPAENSSAPEAEQGGAE	Y	48.08	1896.7972	20	1.0	949.4069	2	17.55	2.99E6	6.1E6	1	3717	20210305-AS.raw	3	1	2	305	324
23	57	sp|P67809|YBOX1_HUMAN	R.FPPYYMR.R	Y	46.54	972.4528	7	1.7	487.2345	2	23.94	2.23E6	4E6	2	6455	20210305-sense.raw	4	1	3	193	199
23	57	sp|P67809|YBOX1_HUMAN	M.S(+42.01)SEAETQ(+.98)QPPAAPPAAPALSAADTKPGTTGSGAGSGGPGGLTSAAPAGGDK.K	Y	46.22	4514.1318	51	7.7	1129.5490	4	23.95		3.32E5	2	6459	20210305-sense.raw	1	0	1	2	52	Acetylation (Protein N-term); Deamidation (NQ)	S1:Acetylation (Protein N-term):1000.00;Q7:Deamidation (NQ):0.00
23	57	sp|P67809|YBOX1_HUMAN	K.ENQGDETQGQQPPQRR.Y	Y	44.76	1866.8568	16	3.6	623.2951	3	11.56		3.08E5	2	1279	20210305-sense.raw	1	0	1	265	280
23	57	sp|P67809|YBOX1_HUMAN	K.EDVFVHQTAIKK.N	N	39.17	1413.7616	12	2.6	472.2624	3	17.83		8E5	2	3709	20210305-sense.raw	1	0	1	82	93
23	57	sp|P67809|YBOX1_HUMAN	R.E(-18.01)DGNEEDKENQGDETQGQQPPQR.R	Y	37.82	2609.0862	23	2.3	870.7047	3	13.95		1.15E5	2	2147	20210305-sense.raw	1	0	1	257	279	Pyro-glu from E	E1:Pyro-glu from E:1000.00
23	57	sp|P67809|YBOX1_HUMAN	R.NYQQN(+.98)YQNSESGEKNEGSESAPEGQAQQR.R	Y	37.68	3257.3728	29	4.1	1086.8026	3	16.55		2.52E5	2	3183	20210305-sense.raw	1	0	1	157	185	Deamidation (NQ)	N5:Deamidation (NQ):0.00
23	57	sp|P67809|YBOX1_HUMAN	M.S(+42.01)SEAETQ(+.98)QPPAAPPAAPALSAADTKPGTTGSGAGSGGPGGLTSAAPAGGDKK.V	Y	35.35	4642.2271	52	4.4	1161.5691	4	22.45		2.66E5	2	5786	20210305-sense.raw	1	0	1	2	53	Acetylation (Protein N-term); Deamidation (NQ)	S1:Acetylation (Protein N-term):1000.00;Q7:Deamidation (NQ):0.00
23	57	sp|P67809|YBOX1_HUMAN	R.QNMYR.G	N	33.65	710.3170	5	1.9	356.1665	2	13.53		3.13E6	2	2000	20210305-sense.raw	1	0	1	235	239
23	57	sp|P67809|YBOX1_HUMAN	R.RPYGR.R	N	33.28	647.3503	5	2.3	324.6832	2	11.53	4.69E6	5.51E6	1	1266	20210305-AS.raw	2	1	1	200	204
23	57	sp|P67809|YBOX1_HUMAN	R.RFPPYYMR.R	Y	30.11	1128.5538	8	1.4	565.2850	2	21.67	3.78E5	9.51E5	2	5410	20210305-sense.raw	2	1	1	192	199
23	57	sp|P67809|YBOX1_HUMAN	R.NFNYR.R	N	28.73	712.3292	5	1.1	357.1723	2	17.09	3.21E6	9.18E6	2	3399	20210305-sense.raw	2	1	1	284	288
23	57	sp|P67809|YBOX1_HUMAN	M.S(+42.01)SEAETQQ(+.98)PPAAPPAAPALSAADTKPGTTGSGAGSGGPGGLTSAAPAGGDKK.V	Y	27.88	4642.2271	52	5.1	929.4575	5	22.59		5.87E5	2	5850	20210305-sense.raw	1	0	1	2	53	Acetylation (Protein N-term); Deamidation (NQ)	S1:Acetylation (Protein N-term):1000.00;Q8:Deamidation (NQ):0.00
23	57	sp|P67809|YBOX1_HUMAN	K.VLGTVK.W	N	27.59	615.3956	6	1.7	308.7056	2	14.95	4.88E6	7.35E6	1	2590	20210305-AS.raw	2	1	1	59	64
23	57	sp|P67809|YBOX1_HUMAN	R.RRPENPKPQDGK.E	Y	27.48	1420.7534	12	0.7	474.5921	3	12.13	1.63E6	1.31E6	1	1541	20210305-AS.raw	2	1	1	290	301
53	35	sp|P07437|TBB5_HUMAN	K.NSSYFVEWIPNNVK.T	N	80.69	1695.8257	14	1.6	848.9214	2	28.86	3.2E6		1	9424	20210305-AS.raw	1	1	0	337	350
53	35	sp|P07437|TBB5_HUMAN	K.MAVTFIGNSTAIQELFKR.I	Y	73.48	2025.0717	18	2.7	676.0330	3	30.35	8.28E5		1	10203	20210305-AS.raw	1	1	0	363	380
53	35	sp|P07437|TBB5_HUMAN	K.GHYTEGAELVDSVLDVVR.K	N	70.90	1957.9745	18	-0.6	653.6650	3	30.88	5.75E6		1	10454	20210305-AS.raw	2	2	0	104	121
53	35	sp|P07437|TBB5_HUMAN	R.AILVDLEPGTMDSVR.S	N	69.25	1614.8286	15	5.0	808.4257	2	27.65	2.68E6	4.98E5	1	8727	20210305-AS.raw	2	1	1	63	77
53	35	sp|P07437|TBB5_HUMAN	R.LHFFMPGFAPLTSR.G	N	69.00	1619.8282	14	2.2	540.9512	3	30.41	8.24E6		1	10231	20210305-AS.raw	3	3	0	263	276
53	35	sp|P07437|TBB5_HUMAN	R.EIVHIQAGQC(+57.02)GNQIGAK.F	N	68.14	1821.9155	17	1.3	911.9662	2	19.63	8.78E5		1	4704	20210305-AS.raw	1	1	0	3	19	Carbamidomethylation	C10:Carbamidomethylation:1000.00
53	35	sp|P07437|TBB5_HUMAN	R.ISVYYNEATGGK.Y	Y	64.61	1300.6299	12	2.0	651.3235	2	20.71	2E6	5.76E5	1	5174	20210305-AS.raw	2	1	1	47	58
53	35	sp|P07437|TBB5_HUMAN	R.FPGQLNADLR.K	N	62.86	1129.5880	10	3.3	565.8032	2	23.68	3.44E6	1.23E6	1	6606	20210305-AS.raw	3	2	1	242	251
53	35	sp|P07437|TBB5_HUMAN	R.IMNTFSVVPSPK.V	N	62.85	1318.6954	12	2.6	660.3567	2	25.06		1.39E6	2	6994	20210305-sense.raw	1	0	1	163	174
53	35	sp|P07437|TBB5_HUMAN	K.LAVNMVPFPR.L	N	58.05	1142.6270	10	3.3	572.3226	2	26.85	4.29E6	1.06E6	1	8282	20210305-AS.raw	2	1	1	253	262
53	35	sp|P07437|TBB5_HUMAN	K.EVDEQMLNVQNK.N	N	57.06	1445.6820	12	4.2	723.8513	2	20.99	2.52E6	4.93E5	1	5306	20210305-AS.raw	2	1	1	325	336
53	35	sp|P07437|TBB5_HUMAN	R.KLAVNMVPFPR.L	N	56.74	1270.7219	11	0.0	424.5812	3	24.95	3.7E5		1	7244	20210305-AS.raw	1	1	0	252	262
53	35	sp|P07437|TBB5_HUMAN	R.ISEQFTAMFR.R	N	54.55	1228.5911	10	1.7	615.3038	2	26.90	1.89E6	5.3E5	1	8313	20210305-AS.raw	2	1	1	381	390
53	35	sp|P07437|TBB5_HUMAN	K.LTTPTYGDLNHLVSATMSGVTTC(+57.02)LR.F	N	54.24	2707.3311	25	0.4	903.4514	3	31.48	3.35E6		1	10742	20210305-AS.raw	1	1	0	217	241	Carbamidomethylation	C23:Carbamidomethylation:1000.00
53	35	sp|P07437|TBB5_HUMAN	R.LHFFM(+15.99)PGFAPLTSR.G	N	52.89	1635.8231	14	4.4	546.2841	3	27.99		3.06E5	2	8592	20210305-sense.raw	1	0	1	263	276	Oxidation (M)	M5:Oxidation (M):1000.00
53	35	sp|P07437|TBB5_HUMAN	K.FWEVISDEHGIDPTGTYHGDSDLQLDR.I	Y	52.51	3101.4001	27	5.0	776.3612	4	27.21	1.36E6		1	8487	20210305-AS.raw	2	2	0	20	46
53	35	sp|P07437|TBB5_HUMAN	K.IREEYPDR.I	N	50.19	1076.5250	8	3.2	539.2715	2	15.14	5.67E6	1.2E6	1	2669	20210305-AS.raw	3	2	1	155	162
53	35	sp|P07437|TBB5_HUMAN	K.NMMAAC(+57.02)DPR.H	N	48.66	1064.4202	9	2.5	533.2187	2	17.74	1.39E6		1	3801	20210305-AS.raw	1	1	0	298	306	Carbamidomethylation	C6:Carbamidomethylation:1000.00
53	35	sp|P07437|TBB5_HUMAN	K.TAVC(+57.02)DIPPR.G	N	44.45	1027.5121	9	1.8	514.7642	2	17.74	3E6		1	3802	20210305-AS.raw	1	1	0	351	359	Carbamidomethylation	C4:Carbamidomethylation:1000.00
53	35	sp|P07437|TBB5_HUMAN	R.AILVDLEPGTM(+15.99)DSVR.S	N	41.44	1630.8236	15	2.6	816.4212	2	26.08		1.86E5	2	7556	20210305-sense.raw	1	0	1	63	77	Oxidation (M)	M11:Oxidation (M):1000.00
53	35	sp|P07437|TBB5_HUMAN	R.FPGQLNADLRK.L	N	40.14	1257.6829	11	1.9	629.8499	2	20.58	9.07E5		1	5106	20210305-AS.raw	1	1	0	242	252
53	35	sp|P07437|TBB5_HUMAN	K.LAVNM(+15.99)VPFPR.L	N	27.16	1158.6219	10	-3.6	580.3162	2	24.56	1.8E6	1.36E6	1	7030	20210305-AS.raw	2	1	1	253	262	Oxidation (M)	M5:Oxidation (M):1000.00
53	35	sp|P07437|TBB5_HUMAN	K.NM(+15.99)MAAC(+57.02)DPR.H	N	22.37	1080.4150	9	1.4	541.2156	2	14.88	2.38E5		1	2565	20210305-AS.raw	1	1	0	298	306	Oxidation (M); Carbamidomethylation	M2:Oxidation (M):11.06;C6:Carbamidomethylation:1000.00
53	35	sp|P07437|TBB5_HUMAN	K.EVDEQM(+15.99)LNVQNK.N	N	20.06	1461.6770	12	3.7	731.8484	2	18.07	2.17E5		1	3967	20210305-AS.raw	1	1	0	325	336	Oxidation (M)	M6:Oxidation (M):1000.00
50	33	sp|P11940|PABP1_HUMAN	R.SLGYAYVNFQQPADAER.A	N	81.26	1927.9064	17	1.9	964.9623	2	25.89	2.67E6	6.2E5	1	7752	20210305-AS.raw	2	1	1	51	67
50	33	sp|P11940|PABP1_HUMAN	R.SKVDEAVAVLQAHQAK.E	Y	66.88	1692.9158	16	2.6	565.3140	3	21.27	4.57E6	7.53E5	1	5435	20210305-AS.raw	3	2	1	605	620
50	33	sp|P11940|PABP1_HUMAN	K.GFGFVSFER.H	Y	66.21	1044.5028	9	4.5	523.2610	2	27.61	2.89E6	3.99E5	2	8372	20210305-sense.raw	2	1	1	232	240
50	33	sp|P11940|PABP1_HUMAN	K.GFGFVC(+57.02)FSSPEEATK.A	N	64.55	1661.7395	15	2.1	831.8788	2	27.86	2.54E6		1	8855	20210305-AS.raw	1	1	0	334	348	Carbamidomethylation	C6:Carbamidomethylation:1000.00
50	33	sp|P11940|PABP1_HUMAN	R.ALDTMNFDVIK.G	N	63.05	1265.6326	11	1.4	633.8245	2	27.01	2.14E6		1	8375	20210305-AS.raw	1	1	0	68	78
50	33	sp|P11940|PABP1_HUMAN	K.GYGFVHFETQEAAER.A	Y	62.79	1739.7903	15	2.7	870.9047	2	23.56	2.61E6	4.66E4	1	6555	20210305-AS.raw	3	2	1	139	153
50	33	sp|P11940|PABP1_HUMAN	K.FSPAGPILSIR.V	Y	61.85	1156.6604	11	-0.2	579.3373	2	26.49		1.05E6	2	7780	20210305-sense.raw	1	0	1	31	41
50	33	sp|P11940|PABP1_HUMAN	R.IVATKPLYVALAQR.K	Y	59.31	1541.9293	14	2.0	771.9734	2	24.02	1.52E6		1	6769	20210305-AS.raw	1	1	0	357	370
50	33	sp|P11940|PABP1_HUMAN	R.QAHLTNQYMQR.M	Y	58.17	1388.6619	11	1.0	695.3389	2	17.22	6.33E5	3.46E4	1	3563	20210305-AS.raw	2	1	1	375	385
50	33	sp|P11940|PABP1_HUMAN	R.ALDTM(+15.99)NFDVIK.G	N	57.53	1281.6274	11	0.6	641.8214	2	24.77	1.67E6		1	7139	20210305-AS.raw	1	1	0	68	78	Oxidation (M)	M5:Oxidation (M):1000.00
50	33	sp|P11940|PABP1_HUMAN	K.EFSPFGTITSAK.V	Y	54.17	1283.6398	12	0.2	642.8273	2	26.29	1.96E6	7.39E5	1	7966	20210305-AS.raw	2	1	1	313	324
50	33	sp|P11940|PABP1_HUMAN	K.NLDDGIDDER.L	Y	54.03	1160.4945	10	1.8	581.2556	2	19.32	2.06E6		1	4547	20210305-AS.raw	1	1	0	300	309
50	33	sp|P11940|PABP1_HUMAN	R.YQGVNLYVK.N	Y	50.17	1082.5760	9	2.9	542.2969	2	22.50	1.86E6	7.33E5	2	5805	20210305-sense.raw	2	1	1	291	299
50	33	sp|P11940|PABP1_HUMAN	R.AKEFTNVYIK.N	N	49.98	1211.6550	10	0.0	606.8348	2	20.26	1.62E6		1	4950	20210305-AS.raw	1	1	0	187	196
50	33	sp|P11940|PABP1_HUMAN	K.AVTEMN(+.98)GR.I	N	47.25	877.3964	8	2.6	439.7066	2	14.63	1.17E6		1	2460	20210305-AS.raw	2	2	0	349	356	Deamidation (NQ)	N6:Deamidation (NQ):1000.00
50	33	sp|P11940|PABP1_HUMAN	R.NPQQHLNAQPQVTMQQPAVHVQGQEPLTASMLASAPPQEQK.Q	Y	47.15	4456.2017	41	1.7	1115.0596	4	24.20	0		1	6856	20210305-AS.raw	1	1	0	519	559
50	33	sp|P11940|PABP1_HUMAN	K.AVDEMNGK.E	Y	45.74	862.3854	8	0.3	432.2001	2	13.31	0		1	1947	20210305-AS.raw	1	1	0	247	254
50	33	sp|P11940|PABP1_HUMAN	K.NFGEDMDDER.L	Y	45.20	1226.4509	10	1.7	614.2338	2	19.74	7.97E5		1	4754	20210305-AS.raw	1	1	0	197	206
50	33	sp|P11940|PABP1_HUMAN	K.FGPALSVK.V	Y	42.89	817.4697	8	1.9	409.7429	2	21.75	4.29E6		1	5681	20210305-AS.raw	1	1	0	214	221
50	33	sp|P11940|PABP1_HUMAN	K.SGVGNIFIK.N	Y	41.85	933.5283	9	2.4	467.7726	2	24.15	2.2E6	1.1E6	2	6548	20210305-sense.raw	2	1	1	96	104
50	33	sp|P11940|PABP1_HUMAN	K.VMTDESGK.S	Y	38.46	865.3851	8	3.2	433.7012	2	11.62	6.25E5		1	1326	20210305-AS.raw	1	1	0	222	229
50	33	sp|P11940|PABP1_HUMAN	K.VMMEGGR.S	Y	37.77	778.3466	7	1.0	390.1809	2	15.34	8.65E5		1	2746	20210305-AS.raw	1	1	0	325	331
50	33	sp|P11940|PABP1_HUMAN	R.LFPLIQAMHPTLAGK.I	Y	37.72	1635.9170	15	3.0	546.3146	3	28.58	1.66E6		1	9265	20210305-AS.raw	2	2	0	566	580
50	33	sp|P11940|PABP1_HUMAN	K.N(+.98)FGEDMDDER.L	Y	33.25	1227.4349	10	-5.4	614.7214	2	19.71	4.06E5		1	4739	20210305-AS.raw	1	1	0	197	206	Deamidation (NQ)	N1:Deamidation (NQ):1000.00
50	33	sp|P11940|PABP1_HUMAN	K.QIYVGR.A	Y	32.42	734.4075	6	0.1	368.2111	2	17.17	1.11E6		1	3545	20210305-AS.raw	1	1	0	260	265
50	33	sp|P11940|PABP1_HUMAN	R.EAELGAR.A	Y	30.53	744.3766	7	2.4	373.1965	2	14.08	2.43E6		1	2245	20210305-AS.raw	1	1	0	180	186
50	33	sp|P11940|PABP1_HUMAN	R.KFEQMK.Q	Y	27.44	809.4105	6	2.0	405.7133	2	13.87	9.98E5		1	2169	20210305-AS.raw	1	1	0	279	284
50	33	sp|P11940|PABP1_HUMAN	R.TVPQYK.Y	Y	25.53	734.3962	6	0.6	368.2056	2	14.75	1.18E6		1	2510	20210305-AS.raw	1	1	0	507	512
50	33	sp|P11940|PABP1_HUMAN	R.DMITR.R	N	21.77	634.3109	5	2.8	318.1636	2	16.07	5.24E5		1	3075	20210305-AS.raw	1	1	0	45	49
66	26	sp|Q12906|ILF3_HUMAN	K.HSSVYPTQEELEAVQNMVSHTER.A	Y	78.82	2670.2344	23	2.9	891.0880	3	27.05	1.41E6		1	8398	20210305-AS.raw	1	1	0	18	40
66	26	sp|Q12906|ILF3_HUMAN	K.EPPLSLTIHLTSPVVR.E	Y	73.87	1758.0039	16	4.7	880.0134	2	27.17	1.62E5		1	8468	20210305-AS.raw	1	1	0	162	177
66	26	sp|Q12906|ILF3_HUMAN	K.VLAGETLSVNDPPDVLDR.Q	Y	73.24	1908.9792	18	1.5	955.4983	2	26.32	2.58E6		1	7986	20210305-AS.raw	1	1	0	183	200
66	26	sp|Q12906|ILF3_HUMAN	R.VLEC(+57.02)LASGIVMPDGSGIYDPC(+57.02)EK.E	Y	71.06	2509.1538	23	-0.3	1255.5839	2	29.71	5.66E5		1	9856	20210305-AS.raw	1	1	0	275	297	Carbamidomethylation	C4:Carbamidomethylation:1000.00;C21:Carbamidomethylation:1000.00
66	26	sp|Q12906|ILF3_HUMAN	K.YELISETGGSHDKR.F	N	70.40	1590.7638	14	1.1	531.2625	3	17.69	4.26E6		1	3777	20210305-AS.raw	2	2	0	541	554
66	26	sp|Q12906|ILF3_HUMAN	K.VLQDMGLPTGAEGR.D	Y	62.03	1442.7188	14	2.2	722.3682	2	23.54	2.68E6	5.75E5	1	6543	20210305-AS.raw	2	1	1	461	474
66	26	sp|Q12906|ILF3_HUMAN	K.AVSDWIDEQEK.G	Y	58.78	1318.6041	11	0.7	660.3098	2	23.74	1.59E6	3.55E5	2	6365	20210305-sense.raw	2	1	1	44	54
66	26	sp|Q12906|ILF3_HUMAN	K.AYAALAALEK.L	Y	57.43	1019.5651	10	3.3	510.7915	2	24.19	2.51E6		1	6848	20210305-AS.raw	1	1	0	578	587
66	26	sp|Q12906|ILF3_HUMAN	R.EDITQSAQHALR.L	Y	56.73	1367.6793	12	1.5	684.8480	2	19.25	2.63E6		1	4513	20210305-AS.raw	1	1	0	312	323
66	26	sp|Q12906|ILF3_HUMAN	K.LFPDTPLALDANK.K	Y	55.81	1413.7504	13	2.4	707.8842	2	27.29	1.59E6		1	8528	20210305-AS.raw	1	1	0	588	600
66	26	sp|Q12906|ILF3_HUMAN	K.EATDAIGHLDR.Q	Y	54.15	1196.5785	11	3.1	399.8680	3	18.33	4.1E6	8.73E5	2	3926	20210305-sense.raw	4	2	2	298	308
66	26	sp|Q12906|ILF3_HUMAN	R.NADHSMNYQYR	Y	52.37	1397.5782	11	0.4	699.7967	2	16.80	2.79E4		1	3377	20210305-AS.raw	1	1	0	884	894
66	26	sp|Q12906|ILF3_HUMAN	R.SGGNSYGSGGASYNPGSHGGYGGGSGGGSSYQGK.Q	Y	51.00	3011.2302	34	0.0	1004.7507	3	17.97	5.23E5		1	3918	20210305-AS.raw	1	1	0	816	849
66	26	sp|Q12906|ILF3_HUMAN	R.LAAFGQLHK.V	Y	50.63	983.5552	9	1.8	492.7858	2	19.62	3.64E6	5.19E5	1	4699	20210305-AS.raw	2	1	1	324	332
66	26	sp|Q12906|ILF3_HUMAN	K.C(+57.02)LAALASLR.H	Y	47.59	973.5378	9	1.0	487.7767	2	24.84	2.14E6	5.54E4	1	7178	20210305-AS.raw	2	1	1	203	211	Carbamidomethylation	C1:Carbamidomethylation:1000.00
66	26	sp|Q12906|ILF3_HUMAN	K.SIGTANRPMGAGEALR.R	Y	46.54	1599.8151	16	1.8	800.9163	2	18.88	5.98E5		1	4340	20210305-AS.raw	1	1	0	258	273
66	26	sp|Q12906|ILF3_HUMAN	K.AEPPQAMNALMR.L	Y	45.29	1327.6377	12	2.2	664.8276	2	23.21	2.78E6		1	6383	20210305-AS.raw	1	1	0	397	408
66	26	sp|Q12906|ILF3_HUMAN	K.VLQDM(+15.99)GLPTGAEGR.D	Y	43.75	1458.7136	14	2.2	730.3657	2	20.47	2.48E5		1	5054	20210305-AS.raw	1	1	0	461	474	Oxidation (M)	M5:Oxidation (M):1000.00
66	26	sp|Q12906|ILF3_HUMAN	R.LNQLKPGLQYK.L	Y	38.46	1300.7502	11	1.6	651.3834	2	19.13	2.41E6	2.66E5	1	4460	20210305-AS.raw	2	1	1	409	419
66	26	sp|Q12906|ILF3_HUMAN	R.FVMEVEVDGQK.F	N	37.61	1279.6118	11	3.9	640.8157	2	24.61	9.86E4		1	7054	20210305-AS.raw	1	1	0	555	565
66	26	sp|Q12906|ILF3_HUMAN	K.Q(+.98)GGYSQSNYNSPGSGQNYSGPPSSYQSSQGGYGR.N	Y	24.71	3503.4521	34	6.8	1168.8326	3	21.03	4.74E2		1	5327	20210305-AS.raw	1	1	0	850	883	Deamidation (NQ)	Q1:Deamidation (NQ):0.00
66	26	sp|Q12906|ILF3_HUMAN	K.LHVAVK.V	N	23.14	665.4224	6	0.7	333.7187	2	14.90	2.39E6	7.14E5	1	2573	20210305-AS.raw	2	1	1	455	460
66	26	sp|Q12906|ILF3_HUMAN	K.NENPVDYTVQIPPSTTYAITPMK.R	Y	22.68	2578.2625	23	2.1	860.4299	3	28.01	1.25E5		1	8940	20210305-AS.raw	1	1	0	349	371
66	26	sp|Q12906|ILF3_HUMAN	R.DSSKGEDSAEETEAKPAVVAPAPVVEAVSTPSAAFPSDATAEQGPILTK.H	Y	21.07	4851.3823	49	0.4	1213.8534	4	26.95	0		1	8340	20210305-AS.raw	1	1	0	475	523
66	26	sp|Q12906|ILF3_HUMAN	K.FQGAGSNKK.V	Y	21.02	935.4824	9	3.4	468.7501	2	11.54	3.76E5		1	1279	20210305-AS.raw	1	1	0	566	574
58	41	sp|P68371|TBB4B_HUMAN	K.NSSYFVEWIPNNVK.T	N	80.69	1695.8257	14	1.6	848.9214	2	28.86	3.2E6		1	9424	20210305-AS.raw	1	1	0	337	350
58	41	sp|P68371|TBB4B_HUMAN	K.GHYTEGAELVDSVLDVVR.K	N	70.90	1957.9745	18	-0.6	653.6650	3	30.88	5.75E6		1	10454	20210305-AS.raw	2	2	0	104	121
58	41	sp|P68371|TBB4B_HUMAN	R.ALTVPELTQQMFDAK.N	N	70.36	1690.8600	15	-0.6	846.4368	2	29.66		3.83E5	2	9456	20210305-sense.raw	1	0	1	283	297
58	41	sp|P68371|TBB4B_HUMAN	R.INVYYNEATGGK.Y	Y	69.61	1327.6407	12	2.2	664.8291	2	20.70	2.11E6	7.32E5	1	5170	20210305-AS.raw	2	1	1	47	58
58	41	sp|P68371|TBB4B_HUMAN	R.LHFFMPGFAPLTSR.G	N	69.00	1619.8282	14	2.2	540.9512	3	30.41	8.24E6		1	10231	20210305-AS.raw	3	3	0	263	276
58	41	sp|P68371|TBB4B_HUMAN	R.AVLVDLEPGTMDSVR.S	Y	68.66	1600.8130	15	3.6	801.4166	2	26.78	1.67E6	1.76E5	1	8243	20210305-AS.raw	2	1	1	63	77
58	41	sp|P68371|TBB4B_HUMAN	R.EIVHLQAGQC(+57.02)GNQIGAK.F	N	68.14	1821.9155	17	1.3	911.9662	2	19.63	8.78E5		1	4704	20210305-AS.raw	1	1	0	3	19	Carbamidomethylation	C10:Carbamidomethylation:1000.00
58	41	sp|P68371|TBB4B_HUMAN	R.FPGQLNADLR.K	N	62.86	1129.5880	10	3.3	565.8032	2	23.68	3.44E6	1.23E6	1	6606	20210305-AS.raw	3	2	1	242	251
58	41	sp|P68371|TBB4B_HUMAN	R.IMNTFSVVPSPK.V	N	62.85	1318.6954	12	2.6	660.3567	2	25.06		1.39E6	2	6994	20210305-sense.raw	1	0	1	163	174
58	41	sp|P68371|TBB4B_HUMAN	K.LAVNMVPFPR.L	N	58.05	1142.6270	10	3.3	572.3226	2	26.85	4.29E6	1.06E6	1	8282	20210305-AS.raw	2	1	1	253	262
58	41	sp|P68371|TBB4B_HUMAN	K.EVDEQMLNVQNK.N	N	57.06	1445.6820	12	4.2	723.8513	2	20.99	2.52E6	4.93E5	1	5306	20210305-AS.raw	2	1	1	325	336
58	41	sp|P68371|TBB4B_HUMAN	R.KLAVNMVPFPR.L	N	56.74	1270.7219	11	0.0	424.5812	3	24.95	3.7E5		1	7244	20210305-AS.raw	1	1	0	252	262
58	41	sp|P68371|TBB4B_HUMAN	R.ISEQFTAMFR.R	N	54.55	1228.5911	10	1.7	615.3038	2	26.90	1.89E6	5.3E5	1	8313	20210305-AS.raw	2	1	1	381	390
58	41	sp|P68371|TBB4B_HUMAN	K.LTTPTYGDLNHLVSATMSGVTTC(+57.02)LR.F	N	54.24	2707.3311	25	0.4	903.4514	3	31.48	3.35E6		1	10742	20210305-AS.raw	1	1	0	217	241	Carbamidomethylation	C23:Carbamidomethylation:1000.00
58	41	sp|P68371|TBB4B_HUMAN	R.LHFFM(+15.99)PGFAPLTSR.G	N	52.89	1635.8231	14	4.4	546.2841	3	27.99		3.06E5	2	8592	20210305-sense.raw	1	0	1	263	276	Oxidation (M)	M5:Oxidation (M):1000.00
58	41	sp|P68371|TBB4B_HUMAN	K.IREEYPDR.I	N	50.19	1076.5250	8	3.2	539.2715	2	15.14	5.67E6	1.2E6	1	2669	20210305-AS.raw	3	2	1	155	162
58	41	sp|P68371|TBB4B_HUMAN	K.NMMAAC(+57.02)DPR.H	N	48.66	1064.4202	9	2.5	533.2187	2	17.74	1.39E6		1	3801	20210305-AS.raw	1	1	0	298	306	Carbamidomethylation	C6:Carbamidomethylation:1000.00
58	41	sp|P68371|TBB4B_HUMAN	K.TAVC(+57.02)DIPPR.G	N	44.45	1027.5121	9	1.8	514.7642	2	17.74	3E6		1	3802	20210305-AS.raw	1	1	0	351	359	Carbamidomethylation	C4:Carbamidomethylation:1000.00
58	41	sp|P68371|TBB4B_HUMAN	R.FPGQLNADLRK.L	N	40.14	1257.6829	11	1.9	629.8499	2	20.58	9.07E5		1	5106	20210305-AS.raw	1	1	0	242	252
58	41	sp|P68371|TBB4B_HUMAN	K.FWEVISDEHGIDPTGTYHGDSDLQLER.I	Y	36.49	3115.4158	27	0.8	1039.4800	3	27.15	2.66E5		1	8455	20210305-AS.raw	1	1	0	20	46
58	41	sp|P68371|TBB4B_HUMAN	K.LAVNM(+15.99)VPFPR.L	N	27.16	1158.6219	10	-3.6	580.3162	2	24.56	1.8E6	1.36E6	1	7030	20210305-AS.raw	2	1	1	253	262	Oxidation (M)	M5:Oxidation (M):1000.00
58	41	sp|P68371|TBB4B_HUMAN	K.NM(+15.99)MAAC(+57.02)DPR.H	N	22.37	1080.4150	9	1.4	541.2156	2	14.88	2.38E5		1	2565	20210305-AS.raw	1	1	0	298	306	Oxidation (M); Carbamidomethylation	M2:Oxidation (M):11.06;C6:Carbamidomethylation:1000.00
58	41	sp|P68371|TBB4B_HUMAN	K.EVDEQM(+15.99)LNVQNK.N	N	20.06	1461.6770	12	3.7	731.8484	2	18.07	2.17E5		1	3967	20210305-AS.raw	1	1	0	325	336	Oxidation (M)	M6:Oxidation (M):1000.00
38	42	sp|P63261|ACTG_HUMAN	K.SYELPDGQVITIGNER.F	N	83.59	1789.8846	16	2.9	895.9522	2	27.24	7.19E6	2.09E6	1	8497	20210305-AS.raw	2	1	1	239	254
38	42	sp|P63261|ACTG_HUMAN	K.Q(-17.03)EYDESGPSIVHR.K	N	72.31	1498.6688	13	6.2	750.3463	2	21.29	1.36E6	2.4E5	1	5439	20210305-AS.raw	2	1	1	360	372	Pyro-glu from Q	Q1:Pyro-glu from Q:1000.00
38	42	sp|P63261|ACTG_HUMAN	M.E(+42.01)EEIAALVIDNGSGMC(+57.02)K.A	Y	71.50	1876.8546	17	0.2	939.4348	2	33.95	2.31E6	2.75E5	1	11893	20210305-AS.raw	2	1	1	2	18	Acetylation (Protein N-term); Carbamidomethylation	E1:Acetylation (Protein N-term):1000.00;C16:Carbamidomethylation:1000.00
38	42	sp|P63261|ACTG_HUMAN	K.DLYAN(+.98)TVLSGGTTMYPGIADR.M	Y	68.84	2215.0466	21	7.2	1108.5386	2	29.27	4.31E3		1	9608	20210305-AS.raw	1	1	0	292	312	Deamidation (NQ)	N5:Deamidation (NQ):1000.00
38	42	sp|P63261|ACTG_HUMAN	R.VAPEEHPVLLTEAPLNPK.A	Y	66.23	1953.0570	18	3.1	652.0283	3	23.64	2.69E7	6.66E6	1	6587	20210305-AS.raw	4	2	2	96	113
38	42	sp|P63261|ACTG_HUMAN	K.DSYVGDEAQSK.R	N	65.48	1197.5149	11	1.9	599.7659	2	15.91	3.65E6	1.24E6	2	2937	20210305-sense.raw	2	1	1	51	61
38	42	sp|P63261|ACTG_HUMAN	R.TTGIVMDSGDGVTHTVPIYEGYALPHAILR.L	Y	65.31	3182.6069	30	7.0	796.6646	4	27.76	2.98E6	1.08E6	2	8459	20210305-sense.raw	2	1	1	148	177
38	42	sp|P63261|ACTG_HUMAN	R.C(+57.02)PEALFQPSFLGMESC(+57.02)GIHETTFNSIMK.C	Y	65.28	3230.4546	28	-0.8	1077.8246	3	31.13	9.06E5		1	10565	20210305-AS.raw	1	1	0	257	284	Carbamidomethylation	C1:Carbamidomethylation:1000.00;C16:Carbamidomethylation:1000.00
38	42	sp|P63261|ACTG_HUMAN	M.E(+42.01)EEIAALVIDN(+.98)GSGMC(+57.02)K.A	Y	64.09	1877.8386	17	4.1	939.9304	2	33.76	9.27E5		1	11802	20210305-AS.raw	2	2	0	2	18	Acetylation (Protein N-term); Deamidation (NQ); Carbamidomethylation	E1:Acetylation (Protein N-term):1000.00;N11:Deamidation (NQ):1000.00;C16:Carbamidomethylation:1000.00
38	42	sp|P63261|ACTG_HUMAN	K.QEYDESGPSIVHR.K	N	61.74	1515.6953	13	3.4	758.8575	2	18.44	5.42E6	8.46E5	1	4128	20210305-AS.raw	3	2	1	360	372
38	42	sp|P63261|ACTG_HUMAN	R.GYSFTTTAER.E	Y	60.54	1131.5197	10	1.7	566.7681	2	20.12	9.47E6	2.45E6	1	4898	20210305-AS.raw	2	1	1	197	206
38	42	sp|P63261|ACTG_HUMAN	R.AVFPSIVGRPR.H	N	60.33	1197.6981	11	2.6	400.2410	3	22.64	2.12E7	5.82E6	1	6104	20210305-AS.raw	4	2	2	29	39
38	42	sp|P63261|ACTG_HUMAN	K.DSYVGDEAQSKR.G	N	59.93	1353.6160	12	2.2	677.8168	2	14.87	1.97E6	4.22E5	1	2559	20210305-AS.raw	2	1	1	51	62
38	42	sp|P63261|ACTG_HUMAN	K.EITALAPSTMK.I	N	56.49	1160.6111	11	2.4	581.3142	2	21.79	5.67E6	1.2E6	1	5702	20210305-AS.raw	2	1	1	316	326
38	42	sp|P63261|ACTG_HUMAN	K.AGFAGDDAPR.A	N	52.14	975.4410	10	0.7	488.7281	2	17.16		4.1E6	2	3427	20210305-sense.raw	1	0	1	19	28
38	42	sp|P63261|ACTG_HUMAN	K.DLYANTVLSGGTTM(+15.99)YPGIADR.M	Y	51.90	2230.0576	21	3.2	1116.0397	2	27.69	2.46E5	9.02E4	1	8754	20210305-AS.raw	2	1	1	292	312	Oxidation (M)	M14:Oxidation (M):1000.00
38	42	sp|P63261|ACTG_HUMAN	K.EITALAPSTM(+15.99)K.I	N	48.48	1176.6060	11	5.7	589.3136	2	19.50	1.37E6	4.51E5	2	4490	20210305-sense.raw	2	1	1	316	326	Oxidation (M)	M10:Oxidation (M):1000.00
38	42	sp|P63261|ACTG_HUMAN	R.TTGIVM(+15.99)DSGDGVTHTVPIYEGYALPHAILR.L	Y	48.21	3198.6018	30	7.1	800.6634	4	26.99	5.63E5		1	8363	20210305-AS.raw	2	2	0	148	177	Oxidation (M)	M6:Oxidation (M):1000.00
38	42	sp|P63261|ACTG_HUMAN	R.DLTDYLMK.I	N	40.13	997.4790	8	5.6	499.7496	2	27.78	3.8E6	7.23E5	2	8471	20210305-sense.raw	2	1	1	184	191
38	42	sp|P63261|ACTG_HUMAN	R.C(+57.02)PEALFQPSFLGM(+15.99)ESC(+57.02)GIHETTFNSIMK.C	Y	37.30	3246.4495	28	3.4	1083.1608	3	29.79	0		1	9895	20210305-AS.raw	1	1	0	257	284	Carbamidomethylation; Oxidation (M)	C1:Carbamidomethylation:1000.00;M13:Oxidation (M):17.44;C16:Carbamidomethylation:1000.00
38	42	sp|P63261|ACTG_HUMAN	K.IIAPPER.K	N	30.02	794.4650	7	2.7	398.2408	2	17.42	6.18E6	1.95E6	1	3657	20210305-AS.raw	2	1	1	329	335
38	42	sp|P63261|ACTG_HUMAN	R.HQGVMVGMGQK.D	N	27.44	1170.5638	11	-1.9	586.2881	2	17.09	3.29E6		1	3506	20210305-AS.raw	1	1	0	40	50
38	42	sp|P63261|ACTG_HUMAN	K.ILTER.G	N	27.23	630.3701	5	1.4	316.1927	2	14.69	6.81E6	2.41E6	1	2484	20210305-AS.raw	2	1	1	192	196
38	42	sp|P63261|ACTG_HUMAN	R.LDLAGR.D	N	26.55	643.3653	6	1.7	322.6905	2	18.50	8.59E6	3.26E6	1	4159	20210305-AS.raw	3	2	1	178	183
38	42	sp|P63261|ACTG_HUMAN	K.RGILTLK.Y	N	24.28	799.5280	7	2.2	400.7721	2	20.23	3.67E6		1	4941	20210305-AS.raw	1	1	0	62	68
38	42	sp|P63261|ACTG_HUMAN	K.C(+57.02)DVDIRK.D	Y	23.86	904.4436	7	1.7	453.2299	2	14.06	2.22E6		1	2234	20210305-AS.raw	1	1	0	285	291	Carbamidomethylation	C1:Carbamidomethylation:1000.00
49	30	sp|P11142|HSP7C_HUMAN	R.TTPSYVAFTDTER.L	N	70.69	1486.6940	13	3.8	744.3571	2	23.31	3.69E6	1.13E6	1	6431	20210305-AS.raw	2	1	1	37	49
49	30	sp|P11142|HSP7C_HUMAN	K.STAGDTHLGGEDFDNR.M	Y	70.54	1690.7183	16	3.3	846.3692	2	18.64	2.97E6	4.4E5	1	4230	20210305-AS.raw	4	2	2	221	236
49	30	sp|P11142|HSP7C_HUMAN	K.NQVAMNPTNTVFDAK.R	Y	69.18	1648.7878	15	2.4	825.4031	2	23.21	1.45E6	1.69E5	1	6387	20210305-AS.raw	2	1	1	57	71
49	30	sp|P11142|HSP7C_HUMAN	K.DAGTIAGLNVLR.I	Y	67.49	1198.6670	12	3.3	600.3428	2	26.76	3.62E6	4.35E5	2	7911	20210305-sense.raw	2	1	1	160	171
49	30	sp|P11142|HSP7C_HUMAN	K.TVTNAVVTVPAYFNDSQR.Q	Y	65.92	1980.9905	18	3.4	991.5059	2	26.23	2.02E6	3.24E5	1	7934	20210305-AS.raw	2	1	1	138	155
49	30	sp|P11142|HSP7C_HUMAN	R.RFDDAVVQSDMK.H	Y	64.73	1409.6609	12	-0.4	705.8375	2	20.22	6.98E5		1	4938	20210305-AS.raw	1	1	0	77	88
49	30	sp|P11142|HSP7C_HUMAN	R.IINEPTAAAIAYGLDKK.V	Y	64.52	1786.9828	17	7.6	596.6727	3	24.91	2.38E6		1	7220	20210305-AS.raw	1	1	0	172	188
49	30	sp|P11142|HSP7C_HUMAN	R.IINEPTAAAIAYGLDK.K	N	62.72	1658.8879	16	3.4	830.4541	2	26.86	9.54E5		1	8290	20210305-AS.raw	1	1	0	172	187
49	30	sp|P11142|HSP7C_HUMAN	K.SQIHDIVLVGGSTR.I	Y	61.72	1480.7998	14	1.5	741.4083	2	21.75	3.16E6	4.76E5	1	5685	20210305-AS.raw	3	2	1	329	342
49	30	sp|P11142|HSP7C_HUMAN	K.NSLESYAFNMK.A	Y	61.43	1302.5914	11	0.0	652.3030	2	25.43	1.12E6	1.05E5	1	7499	20210305-AS.raw	2	1	1	540	550
49	30	sp|P11142|HSP7C_HUMAN	R.FEELNADLFR.G	Y	58.29	1252.6088	10	6.6	627.3158	2	27.61	5.47E5	1.33E5	2	8374	20210305-sense.raw	2	1	1	302	311
49	30	sp|P11142|HSP7C_HUMAN	K.VC(+57.02)NPIITK.L	Y	54.46	943.5161	8	1.0	472.7658	2	18.77	1.51E6		1	4290	20210305-AS.raw	1	1	0	602	609	Carbamidomethylation	C2:Carbamidomethylation:1000.00
49	30	sp|P11142|HSP7C_HUMAN	K.QTQTFTTYSDN(+.98)QPGVLIQVYEGER.A	Y	50.45	2774.3035	24	6.8	1388.1685	2	28.50	1.19E5		1	9218	20210305-AS.raw	1	1	0	424	447	Deamidation (NQ)	N11:Deamidation (NQ):0.00
49	30	sp|P11142|HSP7C_HUMAN	K.MKEIAEAYLGK.T	Y	48.82	1251.6533	11	3.9	626.8364	2	21.23	8.19E5		1	5414	20210305-AS.raw	1	1	0	127	137
49	30	sp|P11142|HSP7C_HUMAN	K.LLQDFFNGK.E	N	48.59	1080.5603	9	2.6	541.2888	2	26.88	1.08E6	1.63E5	2	7983	20210305-sense.raw	2	1	1	349	357
49	30	sp|P11142|HSP7C_HUMAN	K.VEIIANDQGNR.T	N	46.18	1227.6207	11	3.8	614.8199	2	18.28	3.56E6	1.1E6	2	3907	20210305-sense.raw	2	1	1	26	36
49	30	sp|P11142|HSP7C_HUMAN	K.NQVAM(+15.99)NPTNTVFDAK.R	Y	44.20	1664.7828	15	1.6	833.4000	2	21.15	2.62E5		1	5380	20210305-AS.raw	1	1	0	57	71	Oxidation (M)	M5:Oxidation (M):1000.00
49	30	sp|P11142|HSP7C_HUMAN	K.ITITNDKGR.L	N	43.75	1016.5615	9	2.2	339.8618	3	14.30	1.41E6		1	2338	20210305-AS.raw	2	2	0	501	509
49	30	sp|P11142|HSP7C_HUMAN	K.SFYPEEVSSMVLTK.M	Y	39.72	1615.7803	14	-0.6	808.8969	2	27.90	1.42E6	1.95E5	1	8880	20210305-AS.raw	2	1	1	113	126
49	30	sp|P11142|HSP7C_HUMAN	R.MVNHFIAEFK.R	Y	36.51	1234.6168	10	0.9	412.5466	3	23.82	6.56E5		1	6673	20210305-AS.raw	1	1	0	237	246
49	30	sp|P11142|HSP7C_HUMAN	R.GTLDPVEK.A	Y	35.85	857.4494	8	-1.2	429.7314	2	17.48	1.57E6	7.32E5	1	3682	20210305-AS.raw	2	1	1	312	319
49	30	sp|P11142|HSP7C_HUMAN	K.ITITNDK.G	N	35.02	803.4388	7	0.2	402.7268	2	15.64	7.4E5		1	2885	20210305-AS.raw	1	1	0	501	507
49	30	sp|P11142|HSP7C_HUMAN	R.LSKEDIER.M	Y	31.28	988.5189	8	3.4	495.2684	2	15.39	4.84E5		1	2769	20210305-AS.raw	1	1	0	510	517
49	30	sp|P11142|HSP7C_HUMAN	R.NTTIPTK.Q	N	31.02	773.4283	7	0.7	387.7217	2	14.10		8.16E5	2	2213	20210305-sense.raw	1	0	1	417	423
49	30	sp|P11142|HSP7C_HUMAN	R.LIGDAAK.N	N	29.68	686.3962	7	1.5	344.2059	2	15.06	3.17E6		1	2636	20210305-AS.raw	1	1	0	50	56
49	30	sp|P11142|HSP7C_HUMAN	K.RLIGR.R	N	25.59	613.4023	5	2.9	307.7094	2	14.35	1.04E6	4.46E5	2	2311	20210305-sense.raw	2	1	1	72	76
49	30	sp|P11142|HSP7C_HUMAN	G.LNVLR.I	N	22.71	613.3911	5	2.4	307.7036	2	18.82	3.55E5		1	4313	20210305-AS.raw	1	1	0	167	171
75	31	sp|Q92499|DDX1_HUMAN	R.GIDIHGVPYVINVTLPDEK.Q	Y	74.60	2078.1047	19	2.0	1040.0618	2	28.56	3.82E6		1	9252	20210305-AS.raw	2	2	0	578	596
75	31	sp|Q92499|DDX1_HUMAN	R.TKIDC(+57.02)DNLEQYFIQQGGGPDK.K	Y	71.18	2425.1218	21	8.2	809.3878	3	26.30	4.12E5		1	7978	20210305-AS.raw	1	1	0	515	535	Carbamidomethylation	C5:Carbamidomethylation:1000.00
75	31	sp|Q92499|DDX1_HUMAN	R.GSAFAIGSDGLC(+57.02)C(+57.02)QSR.E	Y	70.09	1684.7297	16	1.8	843.3737	2	23.85	1.23E6		1	6687	20210305-AS.raw	1	1	0	99	114	Carbamidomethylation	C12:Carbamidomethylation:1000.00;C13:Carbamidomethylation:1000.00
75	31	sp|Q92499|DDX1_HUMAN	K.FGFGFGGTGK.K	Y	66.38	973.4657	10	1.7	487.7410	2	25.85	1.78E6		1	7732	20210305-AS.raw	1	1	0	163	172
75	31	sp|Q92499|DDX1_HUMAN	K.GHVDILAPTVQELAALEK.E	Y	66.27	1903.0414	18	2.9	952.5308	2	28.90	5.02E6		1	9445	20210305-AS.raw	2	2	0	703	720
75	31	sp|Q92499|DDX1_HUMAN	K.DNTRPGANSPEMWSEAIK.I	Y	65.33	2001.9214	18	0.9	668.3150	3	23.82	1.8E6		1	6671	20210305-AS.raw	2	2	0	473	490
75	31	sp|Q92499|DDX1_HUMAN	K.DLGLAFEIPPHMK.N	Y	64.05	1466.7592	13	6.1	734.3914	2	27.42	1.24E6		1	8600	20210305-AS.raw	1	1	0	211	223
75	31	sp|Q92499|DDX1_HUMAN	R.MHNQIPQVTSDGK.R	Y	60.12	1453.6984	13	0.0	727.8564	2	17.61	1.61E5		1	3746	20210305-AS.raw	1	1	0	387	399
75	31	sp|Q92499|DDX1_HUMAN	K.NQALFPAC(+57.02)VLK.N	Y	54.83	1259.6696	11	2.8	630.8438	2	26.15	6.98E6		1	7894	20210305-AS.raw	1	1	0	224	234	Carbamidomethylation	C8:Carbamidomethylation:1000.00
75	31	sp|Q92499|DDX1_HUMAN	R.ELAEQTLNNIK.Q	Y	53.05	1271.6721	11	2.2	636.8447	2	21.75	3.91E6	1.22E5	1	5680	20210305-AS.raw	2	1	1	297	307
75	31	sp|Q92499|DDX1_HUMAN	R.DQLSVLENGVDIVVGTPGRLDDLVSTGK.L	Y	51.55	2895.5188	28	2.1	966.1823	3	34.20	0		1	12011	20210305-AS.raw	1	1	0	331	358
75	31	sp|Q92499|DDX1_HUMAN	R.FLIC(+57.02)TDVAAR.G	Y	50.75	1164.5961	10	4.2	583.3077	2	24.69	1.48E6		1	7098	20210305-AS.raw	1	1	0	568	577	Carbamidomethylation	C4:Carbamidomethylation:1000.00
75	31	sp|Q92499|DDX1_HUMAN	R.LDDLVSTGK.L	Y	49.41	946.4971	9	1.2	474.2564	2	19.32	3.15E6		1	4549	20210305-AS.raw	1	1	0	350	358
75	31	sp|Q92499|DDX1_HUMAN	K.EAQTSFLHLGYLPNQLFR.T	Y	48.81	2133.1006	18	0.9	712.0414	3	30.28	5.03E6		1	10167	20210305-AS.raw	1	1	0	721	738
75	31	sp|Q92499|DDX1_HUMAN	R.DQLSVLENGVDIVVGTPGR.L	Y	46.62	1967.0323	19	0.2	656.6849	3	32.01	0		1	10985	20210305-AS.raw	1	1	0	331	349
75	31	sp|Q92499|DDX1_HUMAN	R.VGWSTMQASLDLGTDK.F	Y	43.66	1707.8137	16	4.5	854.9180	2	27.83	3.27E5		1	8836	20210305-AS.raw	1	1	0	147	162
75	31	sp|Q92499|DDX1_HUMAN	K.FLPNAPK.A	Y	41.43	785.4435	7	1.2	393.7295	2	18.59	3.84E6		1	4202	20210305-AS.raw	1	1	0	282	288
75	31	sp|Q92499|DDX1_HUMAN	K.DGFVALSK.A	Y	40.01	835.4439	8	2.2	418.7302	2	22.17	9.34E5		1	5879	20210305-AS.raw	1	1	0	253	260
75	31	sp|Q92499|DDX1_HUMAN	K.VWYHVC(+57.02)SSR.G	Y	39.31	1192.5448	9	0.6	398.5224	3	19.66	7.31E5		1	4717	20210305-AS.raw	2	2	0	626	634	Carbamidomethylation	C6:Carbamidomethylation:1000.00
75	31	sp|Q92499|DDX1_HUMAN	K.TGASVLNK.W	Y	35.29	788.4392	8	0.7	395.2271	2	14.90	2.12E6		1	2572	20210305-AS.raw	1	1	0	83	90
75	31	sp|Q92499|DDX1_HUMAN	K.APDGYIVK.S	Y	33.62	861.4596	8	1.9	431.7379	2	18.79	3.22E6		1	4296	20210305-AS.raw	1	1	0	261	268
75	31	sp|Q92499|DDX1_HUMAN	K.LNLSQVR.F	Y	33.10	828.4818	7	-1.7	415.2474	2	19.82	2.46E6		1	4788	20210305-AS.raw	1	1	0	359	365
75	31	sp|Q92499|DDX1_HUMAN	K.GEYAVR.A	Y	27.23	693.3445	6	1.2	347.6800	2	14.81	1.45E6		1	2534	20210305-AS.raw	1	1	0	494	499
75	31	sp|Q92499|DDX1_HUMAN	K.YIDNPK.L	Y	23.59	748.3755	6	2.8	375.1961	2	13.83	1.52E6		1	2155	20210305-AS.raw	1	1	0	312	317
51	37	sp|Q9BUJ2|HNRL1_HUMAN	R.LQAALEAEEPDDER.E	Y	76.47	1584.7267	14	2.2	793.3724	2	20.46	5.27E5	4.19E5	1	5047	20210305-AS.raw	2	1	1	33	46
51	37	sp|Q9BUJ2|HNRL1_HUMAN	K.EALGGQALYPHVLVK.N	Y	70.61	1593.8878	15	3.2	797.9537	2	24.32	1.91E6	1.42E6	2	6630	20210305-sense.raw	4	2	2	361	375
51	37	sp|Q9BUJ2|HNRL1_HUMAN	R.NYILDQTNVYGSAQR.R	Y	69.36	1740.8431	15	3.2	871.4316	2	24.10	2.17E6	2.14E6	1	6806	20210305-AS.raw	2	1	1	501	515
51	37	sp|Q9BUJ2|HNRL1_HUMAN	K.AIVIC(+57.02)PTDEDLKDR.T	Y	65.47	1643.8188	14	1.8	548.9479	3	21.53	1.08E6	1.18E6	1	5566	20210305-AS.raw	2	1	1	528	541	Carbamidomethylation	C5:Carbamidomethylation:1000.00
51	37	sp|Q9BUJ2|HNRL1_HUMAN	R.TDEEGKDVPDHAVLEMK.A	Y	62.52	1911.8883	17	-4.0	638.3008	3	19.84	2.95E5	1.86E5	2	4645	20210305-sense.raw	2	1	1	546	562
51	37	sp|Q9BUJ2|HNRL1_HUMAN	R.AEPYC(+57.02)SVLPGFTFIQHLPLSER.I	Y	62.16	2560.2783	22	3.3	854.4362	3	32.06	1.25E6		1	11006	20210305-AS.raw	1	1	0	387	408	Carbamidomethylation	C5:Carbamidomethylation:1000.00
51	37	sp|Q9BUJ2|HNRL1_HUMAN	R.NPPGASTYNK.N	Y	61.20	1047.4985	10	2.3	524.7578	2	13.87	8.03E5		1	2168	20210305-AS.raw	1	1	0	722	731
51	37	sp|Q9BUJ2|HNRL1_HUMAN	R.QNQFYDTQVIKQENESGYER.R	Y	58.58	2475.1301	20	1.6	826.0520	3	21.82		2.93E5	2	5489	20210305-sense.raw	1	0	1	107	126
51	37	sp|Q9BUJ2|HNRL1_HUMAN	K.NC(+57.02)AVEFNFGQR.A	Y	58.04	1340.5931	11	0.2	671.3040	2	24.38		7.12E5	2	6654	20210305-sense.raw	1	0	1	376	386	Carbamidomethylation	C2:Carbamidomethylation:1000.00
51	37	sp|Q9BUJ2|HNRL1_HUMAN	K.HLPSTEPDPHVVR.I	Y	57.81	1482.7579	13	-0.1	495.2599	3	17.43	3.34E6	3.69E6	2	3536	20210305-sense.raw	4	2	2	271	283
51	37	sp|Q9BUJ2|HNRL1_HUMAN	R.IGWSLDSC(+57.02)STQLGEEPFSYGYGGTGK.K	Y	52.73	2795.2385	26	2.3	1398.6298	2	30.34	2.82E5	3.82E5	1	10198	20210305-AS.raw	2	1	1	284	309	Carbamidomethylation	C8:Carbamidomethylation:1000.00
51	37	sp|Q9BUJ2|HNRL1_HUMAN	K.KYNILGTNAIMDK.M	Y	50.68	1479.7755	13	3.6	740.8977	2	23.61	9.84E5		1	6573	20210305-AS.raw	1	1	0	449	461
51	37	sp|Q9BUJ2|HNRL1_HUMAN	R.QNQFYDTQVIK.Q	Y	49.06	1382.6830	11	-1.0	692.3481	2	22.52	1.8E5		1	6044	20210305-AS.raw	1	1	0	107	117
51	37	sp|Q9BUJ2|HNRL1_HUMAN	K.MRPFEGFQR.K	Y	47.86	1166.5654	9	4.9	584.2928	2	21.84	1.59E6	6.36E5	2	5493	20210305-sense.raw	2	1	1	518	526
51	37	sp|Q9BUJ2|HNRL1_HUMAN	K.QENESGYER.R	Y	47.67	1110.4578	9	0.6	556.2365	2	13.12		2.66E5	2	1841	20210305-sense.raw	1	0	1	118	126
51	37	sp|Q9BUJ2|HNRL1_HUMAN	R.VC(+57.02)FEMK.I	N	45.09	812.3561	6	2.1	407.1862	2	20.50	1.21E6		1	5066	20210305-AS.raw	1	1	0	257	262	Carbamidomethylation	C2:Carbamidomethylation:1000.00
51	37	sp|Q9BUJ2|HNRL1_HUMAN	R.QYNEEGR.K	Y	37.45	894.3831	7	2.8	448.2001	2	11.60	2.25E5	1.53E5	2	1299	20210305-sense.raw	2	1	1	593	599
51	37	sp|Q9BUJ2|HNRL1_HUMAN	R.KRPYEENR.G	Y	36.58	1090.5519	8	2.5	364.5255	3	12.72	1.3E6	1.44E6	1	1744	20210305-AS.raw	3	1	2	172	179
51	37	sp|Q9BUJ2|HNRL1_HUMAN	R.EEADKLVR.Q	Y	32.53	958.5083	8	2.6	480.2627	2	15.27		4.6E5	2	2665	20210305-sense.raw	1	0	1	585	592
51	37	sp|Q9BUJ2|HNRL1_HUMAN	R.LIQIAAR.K	Y	28.40	783.4966	7	-1.5	392.7550	2	19.98	5.82E5		1	4853	20210305-AS.raw	1	1	0	491	497
51	37	sp|Q9BUJ2|HNRL1_HUMAN	R.QQFQSR.K	Y	27.18	792.3878	6	2.5	397.2022	2	12.53	1.04E6		1	1675	20210305-AS.raw	1	1	0	166	171
51	37	sp|Q9BUJ2|HNRL1_HUMAN	K.QGAPTSFLPPEASQLKPDR.Q	Y	24.80	2038.0483	19	2.2	1020.0337	2	24.39	1.06E5		1	6945	20210305-AS.raw	1	1	0	147	165
51	37	sp|Q9BUJ2|HNRL1_HUMAN	K.INEEISVK.H	Y	24.68	930.5022	8	1.4	466.2590	2	18.49		1.95E6	2	3989	20210305-sense.raw	1	0	1	263	270
51	37	sp|Q9BUJ2|HNRL1_HUMAN	K.AELAER.L	N	21.56	687.3551	6	-0.6	344.6846	2	12.71		5.58E5	2	1699	20210305-sense.raw	1	0	1	27	32
51	37	sp|Q9BUJ2|HNRL1_HUMAN	K.DVPDHAVLEMK.A	Y	20.30	1252.6122	11	9.2	627.3192	2	21.24	1.17E6		1	5420	20210305-AS.raw	1	1	0	552	562
71	44	sp|P06733|ENOA_HUMAN	R.HIADLAGNSEVILPVPAFN(+.98)VIN(+.98)GGSHAGNK.L	Y	80.15	3012.5305	30	5.6	754.1441	4	28.62	2.41E5		1	9287	20210305-AS.raw	1	1	0	133	162	Deamidation (NQ)	N19:Deamidation (NQ):27.94;N22:Deamidation (NQ):23.64
71	44	sp|P06733|ENOA_HUMAN	R.AAVPSGASTGIYEALELR.D	Y	76.49	1803.9366	18	2.7	902.9780	2	28.12	3.39E6	3.34E5	1	9008	20210305-AS.raw	3	2	1	33	50
71	44	sp|P06733|ENOA_HUMAN	K.VNQIGSVTESLQAC(+57.02)K.L	Y	75.60	1632.8141	15	0.2	817.4145	2	22.57	1.84E6	9.57E4	2	5840	20210305-sense.raw	2	1	1	344	358	Carbamidomethylation	C14:Carbamidomethylation:1000.00
71	44	sp|P06733|ENOA_HUMAN	K.DYPVVSIEDPFDQDDWGAWQK.F	Y	73.76	2509.1074	21	2.1	1255.5636	2	34.38	3.11E5		1	12088	20210305-AS.raw	1	1	0	286	306
71	44	sp|P06733|ENOA_HUMAN	K.LAMQEFMILPVGAANFR.E	Y	67.21	1906.9797	17	6.1	954.5030	2	33.56	3.36E6	2.13E4	1	11698	20210305-AS.raw	3	2	1	163	179
71	44	sp|P06733|ENOA_HUMAN	K.LAQAN(+.98)GWGVMVSHR.S	Y	66.91	1525.7460	14	0.5	763.8806	2	23.26	3.11E5		1	6411	20210305-AS.raw	1	1	0	359	372	Deamidation (NQ)	N5:Deamidation (NQ):32.28
71	44	sp|P06733|ENOA_HUMAN	K.LAQANGWGVMVSHR.S	Y	65.88	1524.7620	14	2.6	763.3903	2	22.67	4.63E4		1	6119	20210305-AS.raw	1	1	0	359	372
71	44	sp|P06733|ENOA_HUMAN	R.YISPDQLADLYK.S	Y	60.62	1424.7188	12	1.8	713.3679	2	27.51	4.43E6	5.83E5	1	8651	20210305-AS.raw	2	1	1	270	281
71	44	sp|P06733|ENOA_HUMAN	K.DATNVGDEGGFAPNILENK.E	Y	60.35	1959.9174	19	2.3	980.9682	2	26.59	2.84E6	3.76E5	1	8142	20210305-AS.raw	2	1	1	203	221
71	44	sp|P06733|ENOA_HUMAN	R.IGAEVYHNLK.N	Y	58.97	1142.6084	10	4.5	572.3140	2	18.49	6.23E6	2.63E5	2	3990	20210305-sense.raw	3	2	1	184	193
71	44	sp|P06733|ENOA_HUMAN	K.YDLDFKSPDDPSR.Y	Y	57.89	1553.6997	13	4.3	777.8605	2	22.39	3.24E5		1	5980	20210305-AS.raw	1	1	0	257	269
71	44	sp|P06733|ENOA_HUMAN	K.LMIEMDGTENK.S	Y	57.10	1279.5789	11	1.9	640.7979	2	22.75	8.03E5		1	6156	20210305-AS.raw	1	1	0	93	103
71	44	sp|P06733|ENOA_HUMAN	R.HIADLAGNSEVILPVPAFNVIN(+.98)GGSHAGNK.L	Y	50.63	3011.5464	30	3.5	1004.8596	3	28.81	1.48E6		1	9393	20210305-AS.raw	1	1	0	133	162	Deamidation (NQ)	N22:Deamidation (NQ):28.36
71	44	sp|P06733|ENOA_HUMAN	R.HIADLAGNSEVILPVPAFNVINGGSHAGNK.L	Y	45.65	3010.5625	30	5.6	753.6521	4	28.40	9.23E5		1	9157	20210305-AS.raw	1	1	0	133	162
71	44	sp|P06733|ENOA_HUMAN	K.LAQ(+.98)ANGWGVMVSHR.S	Y	41.40	1525.7460	14	2.2	509.5904	3	23.26	1.05E6		1	6407	20210305-AS.raw	1	1	0	359	372	Deamidation (NQ)	Q3:Deamidation (NQ):0.00
71	44	sp|P06733|ENOA_HUMAN	K.TIAPALVSK.K	Y	40.99	898.5487	9	-1.1	450.2811	2	19.93	1.64E6		1	4837	20210305-AS.raw	1	1	0	72	80
71	44	sp|P06733|ENOA_HUMAN	K.LNVTEQEK.I	Y	36.99	959.4924	8	1.4	480.7542	2	15.39	4.67E5		1	2768	20210305-AS.raw	1	1	0	82	89
71	44	sp|P06733|ENOA_HUMAN	R.IEEELGSK.A	Y	34.20	903.4549	8	1.3	452.7353	2	16.10	3.62E6	2.12E6	2	3013	20210305-sense.raw	2	1	1	413	420
71	44	sp|P06733|ENOA_HUMAN	K.GVPLYR.H	Y	33.18	703.4017	6	1.6	352.7087	2	19.03	2.17E6	3.88E5	1	4412	20210305-AS.raw	2	1	1	127	132
71	44	sp|P06733|ENOA_HUMAN	K.EGLELLK.T	Y	28.55	800.4644	7	2.0	401.2403	2	23.93	2.92E6		1	6727	20210305-AS.raw	1	1	0	222	228
71	44	sp|P06733|ENOA_HUMAN	K.KLNVTEQEK.I	Y	27.01	1087.5873	9	3.6	544.8029	2	13.80		3.47E5	2	2096	20210305-sense.raw	1	0	1	81	89
71	44	sp|P06733|ENOA_HUMAN	R.EIFDSR.G	N	22.27	765.3657	6	1.7	383.6908	2	18.90	2.25E6		1	4353	20210305-AS.raw	1	1	0	10	15
74	43	sp|O00425|IF2B3_HUMAN	K.VAYIPDEMAAQQNPLQQPR.G	Y	85.47	2168.0684	19	-0.6	1085.0408	2	25.83	1.07E5	8.1E5	2	7417	20210305-sense.raw	2	1	1	151	169
74	43	sp|O00425|IF2B3_HUMAN	K.ITISPLQELTLYNPER.T	Y	70.75	1886.0149	16	-2.8	944.0121	2	30.95		1.35E6	2	10081	20210305-sense.raw	1	0	1	310	325
74	43	sp|O00425|IF2B3_HUMAN	K.SITILSTPEGTSAAC(+57.02)K.S	Y	67.07	1634.8185	16	2.8	818.4188	2	22.99		7.43E5	2	6030	20210305-sense.raw	1	0	1	243	258	Carbamidomethylation	C15:Carbamidomethylation:1000.00
74	43	sp|O00425|IF2B3_HUMAN	K.TVNELQNLSSAEVVVPR.D	Y	64.67	1853.9846	17	2.2	928.0016	2	26.26	4.61E5	1.68E6	2	7656	20210305-sense.raw	2	1	1	509	525
74	43	sp|O00425|IF2B3_HUMAN	K.ITGHFYAC(+57.02)QVAQR.K	Y	60.89	1549.7460	13	2.3	775.8820	2	19.46	1.13E5	3.58E5	2	4471	20210305-sense.raw	2	1	1	539	551	Carbamidomethylation	C8:Carbamidomethylation:1000.00
74	43	sp|O00425|IF2B3_HUMAN	K.TGYAFVDC(+57.02)PDESWALK.A	Y	57.85	1857.8243	16	5.2	929.9243	2	28.20	1.63E5		1	9057	20210305-AS.raw	1	1	0	37	52	Carbamidomethylation	C8:Carbamidomethylation:1000.00
74	43	sp|O00425|IF2B3_HUMAN	R.LLVPTQFVGAIIGK.E	N	57.07	1454.8860	14	0.2	728.4504	2	32.19	4.51E5	5.72E6	1	11069	20210305-AS.raw	3	1	2	200	213
74	43	sp|O00425|IF2B3_HUMAN	K.LNGFQLENFTLK.V	Y	56.84	1422.7507	12	1.9	712.3840	2	28.87		1.27E5	2	9073	20210305-sense.raw	1	0	1	139	150
74	43	sp|O00425|IF2B3_HUMAN	R.M(+15.99)VIITGPPEAQFK.A	N	55.93	1445.7588	13	2.2	723.8882	2	24.20		3.03E5	2	6573	20210305-sense.raw	1	0	1	453	465	Oxidation (M)	M1:Oxidation (M):1000.00
74	43	sp|O00425|IF2B3_HUMAN	K.ILAHNNFVGR.L	Y	54.61	1139.6200	10	0.9	380.8810	3	18.51	8.5E5	2.49E6	2	4000	20210305-sense.raw	3	1	2	281	290
74	43	sp|O00425|IF2B3_HUMAN	R.DQTPDENDQVVVK.I	Y	54.39	1485.6947	13	3.9	743.8575	2	18.26	6.46E5	1.91E6	2	3896	20210305-sense.raw	2	1	1	526	538
74	43	sp|O00425|IF2B3_HUMAN	K.IAPAEAPDAK.V	Y	47.02	981.5131	10	2.5	491.7650	2	15.15	2.01E6	2.76E6	2	2614	20210305-sense.raw	2	1	1	441	450
74	43	sp|O00425|IF2B3_HUMAN	K.IKEENFVSPK.E	Y	46.59	1189.6343	10	3.1	595.8262	2	17.96	3.37E5	1.65E6	2	3765	20210305-sense.raw	3	1	2	474	483
74	43	sp|O00425|IF2B3_HUMAN	R.QALDKLNGFQLENFTLK.V	Y	44.61	1978.0524	17	2.6	660.3598	3	28.16		1.31E5	2	8678	20210305-sense.raw	1	0	1	134	150
74	43	sp|O00425|IF2B3_HUMAN	R.VPSFAAGR.V	Y	41.71	803.4290	8	0.9	402.7221	2	19.02		2.26E6	2	4257	20210305-sense.raw	1	0	1	494	501
74	43	sp|O00425|IF2B3_HUMAN	K.IPVSGPFLVK.T	Y	37.97	1055.6378	10	2.1	528.8273	2	25.77		2.65E6	2	7383	20210305-sense.raw	1	0	1	27	36
74	43	sp|O00425|IF2B3_HUMAN	K.EGATIR.N	Y	33.02	645.3445	6	2.8	323.6805	2	11.72		9.13E5	2	1372	20210305-sense.raw	1	0	1	214	219
74	43	sp|O00425|IF2B3_HUMAN	K.AEEEIMKK.I	Y	30.90	976.4899	8	4.5	489.2544	2	13.75		6E5	2	2080	20210305-sense.raw	1	0	1	339	346
74	43	sp|O00425|IF2B3_HUMAN	K.AEEEIMK.K	Y	26.92	848.3950	7	-0.7	425.2045	2	16.25		1.57E6	2	3074	20210305-sense.raw	1	0	1	339	345
73	34	sp|P11021|BIP_HUMAN	K.VTHAVVTVPAYFNDAQR.Q	Y	77.69	1886.9639	17	0.0	629.9952	3	23.71	1.5E6	2.45E5	1	6617	20210305-AS.raw	3	2	1	165	181
73	34	sp|P11021|BIP_HUMAN	K.TFAPEEISAMVLTK.M	Y	71.74	1535.7905	14	2.7	768.9046	2	29.28	1.17E6		1	9610	20210305-AS.raw	2	2	0	139	152
73	34	sp|P11021|BIP_HUMAN	R.IINEPTAAAIAYGLDKR.E	Y	71.04	1814.9890	17	-0.4	606.0034	3	25.28	1.63E6	4.55E5	1	7412	20210305-AS.raw	2	1	1	198	214
73	34	sp|P11021|BIP_HUMAN	R.ITPSYVAFTPEGER.L	Y	66.50	1565.7725	14	3.1	783.8959	2	24.81	1.44E6	3.31E5	1	7159	20210305-AS.raw	2	1	1	61	74
73	34	sp|P11021|BIP_HUMAN	K.NQLTSNPENTVFDAK.R	Y	65.34	1676.8005	15	1.9	839.4091	2	22.72	8.19E5	1.55E5	1	6146	20210305-AS.raw	2	1	1	82	96
73	34	sp|P11021|BIP_HUMAN	K.DNHLLGTFDLTGIPPAPR.G	Y	64.95	1933.0057	18	2.0	645.3438	3	28.65	9.92E5		1	9300	20210305-AS.raw	1	1	0	475	492
73	34	sp|P11021|BIP_HUMAN	R.IINEPTAAAIAYGLDK.R	N	62.72	1658.8879	16	3.4	830.4541	2	26.86	9.54E5		1	8290	20210305-AS.raw	1	1	0	198	213
73	34	sp|P11021|BIP_HUMAN	R.AKFEELNMDLFR.S	Y	60.44	1511.7441	12	4.2	756.8825	2	27.48	5.31E5		1	8638	20210305-AS.raw	1	1	0	325	336
73	34	sp|P11021|BIP_HUMAN	K.SQIFSTASDNQPTVTIK.V	Y	53.70	1835.9265	17	-1.3	918.9694	2	23.59	1.36E6		1	6567	20210305-AS.raw	1	1	0	448	464
73	34	sp|P11021|BIP_HUMAN	K.TKPYIQVDIGGGQTK.T	Y	53.53	1603.8569	15	4.6	802.9395	2	21.12	1.98E5		1	5367	20210305-AS.raw	1	1	0	124	138
73	34	sp|P11021|BIP_HUMAN	K.VYEGERPLTK.D	Y	49.08	1190.6295	10	1.5	596.3229	2	15.96	1.48E6		1	3022	20210305-AS.raw	2	2	0	465	474
73	34	sp|P11021|BIP_HUMAN	R.NELESYAYSLK.N	Y	48.90	1315.6295	11	2.2	658.8235	2	24.98	6.13E5		1	7255	20210305-AS.raw	1	1	0	563	573
73	34	sp|P11021|BIP_HUMAN	R.VEIIANDQGNR.I	N	46.18	1227.6207	11	3.8	614.8199	2	18.28	3.56E6	1.1E6	2	3907	20210305-sense.raw	2	1	1	50	60
73	34	sp|P11021|BIP_HUMAN	K.MKETAEAYLGK.K	Y	45.60	1239.6169	11	2.3	620.8172	2	18.64	2.11E5		1	4233	20210305-AS.raw	1	1	0	153	163
73	34	sp|P11021|BIP_HUMAN	R.IEIESFYEGEDFSETLTR.A	Y	35.13	2163.9849	18	0.6	1083.0004	2	29.99	0		1	10008	20210305-AS.raw	1	1	0	307	324
73	34	sp|P11021|BIP_HUMAN	K.VLEDSDLK.K	Y	33.36	917.4705	8	3.2	459.7440	2	18.11	5.62E5		1	3983	20210305-AS.raw	1	1	0	345	352
73	34	sp|P11021|BIP_HUMAN	K.LYGSAGPPPTGEEDTAEK.D	Y	30.43	1817.8319	18	0.1	909.9233	2	19.01	2.65E5		1	4406	20210305-AS.raw	1	1	0	634	651
73	34	sp|P11021|BIP_HUMAN	R.LIGDAAK.N	N	29.68	686.3962	7	1.5	344.2059	2	15.06	3.17E6		1	2636	20210305-AS.raw	1	1	0	75	81
73	34	sp|P11021|BIP_HUMAN	K.IEWLESHQDADIEDFK.A	Y	26.90	1973.9006	16	4.2	658.9769	3	26.36	4.89E5		1	8008	20210305-AS.raw	1	1	0	602	617
73	34	sp|P11021|BIP_HUMAN	K.RLIGR.T	N	25.59	613.4023	5	2.9	307.7094	2	14.35	1.04E6	4.46E5	2	2311	20210305-sense.raw	2	1	1	97	101
68	36	sp|Q9Y6M1|IF2B2_HUMAN	K.TVNELQNLTSAEVIVPR.D	Y	77.06	1882.0160	17	7.8	628.3508	3	27.65	3.8E5	1.19E6	2	8397	20210305-sense.raw	3	1	2	531	547
68	36	sp|Q9Y6M1|IF2B2_HUMAN	K.ISYIPDEEVSSPSPPQR.A	Y	75.54	1899.9214	17	1.2	950.9691	2	23.38	9.17E5	1.04E6	2	6215	20210305-sense.raw	2	1	1	152	168
68	36	sp|Q9Y6M1|IF2B2_HUMAN	K.LYIGNLSPAVTADDLR.Q	Y	70.03	1716.9045	16	8.6	859.4669	2	27.81	5.77E5	4.75E5	2	8490	20210305-sense.raw	2	1	1	5	20
68	36	sp|Q9Y6M1|IF2B2_HUMAN	R.IIGHFFASQTAQR.K	Y	64.37	1474.7681	13	2.1	492.5977	3	22.14		2.11E6	2	5636	20210305-sense.raw	1	0	1	561	573
68	36	sp|Q9Y6M1|IF2B2_HUMAN	K.ITISSLQDLSIYNPER.T	Y	62.89	1847.9629	16	1.4	924.9901	2	29.28		9.13E5	2	9256	20210305-sense.raw	1	0	1	308	323
68	36	sp|Q9Y6M1|IF2B2_HUMAN	K.IAPAEGPDVSER.M	Y	60.80	1239.6095	12	1.9	620.8132	2	17.58	1.64E6	2.53E6	2	3599	20210305-sense.raw	2	1	1	463	474
68	36	sp|Q9Y6M1|IF2B2_HUMAN	K.IMEVDYSVSK.K	Y	57.62	1169.5638	10	3.2	585.7911	2	21.72		4.52E5	2	5441	20210305-sense.raw	1	0	1	68	77
68	36	sp|Q9Y6M1|IF2B2_HUMAN	R.ILVPTQFVGAIIGK.E	N	57.07	1454.8860	14	0.2	728.4504	2	32.19	4.51E5	5.72E6	1	11069	20210305-AS.raw	3	1	2	198	211
68	36	sp|Q9Y6M1|IF2B2_HUMAN	R.DQTPDENEEVIVR.I	Y	57.04	1542.7162	13	2.8	772.3675	2	20.74	1.55E6	2.19E6	2	4992	20210305-sense.raw	2	1	1	548	560
68	36	sp|Q9Y6M1|IF2B2_HUMAN	R.M(+15.99)VIITGPPEAQFK.A	N	55.93	1445.7588	13	2.2	723.8882	2	24.20		3.03E5	2	6573	20210305-sense.raw	1	0	1	475	487	Oxidation (M)	M1:Oxidation (M):1000.00
68	36	sp|Q9Y6M1|IF2B2_HUMAN	K.LSGHQFENYSFK.I	Y	55.50	1455.6782	12	2.0	728.8478	2	21.47		5.14E5	2	5316	20210305-sense.raw	1	0	1	140	151
68	36	sp|Q9Y6M1|IF2B2_HUMAN	K.LKEENFFNPK.E	Y	50.51	1264.6451	10	1.8	633.3310	2	21.42	8.5E5	6.82E5	1	5506	20210305-AS.raw	2	1	1	496	505
68	36	sp|Q9Y6M1|IF2B2_HUMAN	K.YPQGVASQR.S	Y	47.63	1004.5039	9	0.9	503.2597	2	15.44	7.31E5	1.34E6	2	2737	20210305-sense.raw	2	1	1	589	597
68	36	sp|Q9Y6M1|IF2B2_HUMAN	K.ITISSLQ(+.98)DLSIYNPER.T	Y	42.61	1848.9469	16	9.7	925.4897	2	29.30	3.38E5		1	9622	20210305-AS.raw	1	1	0	308	323	Deamidation (NQ)	Q7:Deamidation (NQ):90.57
68	36	sp|Q9Y6M1|IF2B2_HUMAN	K.LAEEIPLK.I	Y	40.82	911.5327	8	2.1	456.7746	2	21.57		1.73E6	2	5364	20210305-sense.raw	1	0	1	271	278
68	36	sp|Q9Y6M1|IF2B2_HUMAN	K.ENSGAAEKPVTIHATPEGTSEAC(+57.02)R.M	Y	37.56	2511.1660	24	2.1	838.0643	3	16.88		6.66E5	2	3315	20210305-sense.raw	2	0	2	233	256	Carbamidomethylation	C23:Carbamidomethylation:1000.00
68	36	sp|Q9Y6M1|IF2B2_HUMAN	R.AIETLSGK.V	Y	35.83	817.4545	8	1.2	409.7350	2	16.73		3.42E5	2	3252	20210305-sense.raw	1	0	1	54	61
68	36	sp|Q9Y6M1|IF2B2_HUMAN	R.EIVQQVK.Q	N	30.68	842.4861	7	1.7	422.2511	2	15.81		1.1E6	2	2888	20210305-sense.raw	1	0	1	577	583
68	36	sp|Q9Y6M1|IF2B2_HUMAN	R.KLPLAGQVLLK.S	Y	28.14	1178.7750	11	2.0	590.3960	2	24.19	9.93E5	1.35E6	1	6850	20210305-AS.raw	2	1	1	27	37
68	36	sp|Q9Y6M1|IF2B2_HUMAN	K.QQEQKYPQGVASQR.S	Y	26.98	1645.8171	14	2.8	549.6145	3	14.98		4.12E5	2	2552	20210305-sense.raw	1	0	1	584	597
68	36	sp|Q9Y6M1|IF2B2_HUMAN	R.VDIHR.K	N	25.60	638.3500	5	0.8	320.1825	2	12.66		1.48E6	2	1684	20210305-sense.raw	1	0	1	227	231
34	79	sp|P02768|ALBU_HUMAN	K.KVPQVSTPTLVEVSR.N	N	80.71	1638.9304	15	2.4	547.3187	3	22.19	2.66E8	2.09E8	2	5659	20210305-sense.raw	13	6	7	438	452
34	79	sp|P02768|ALBU_HUMAN	T.EC(+57.02)C(+57.02)HGDLLEC(+57.02)ADDR.A	N	78.38	1748.6553	14	1.3	875.3361	2	19.51	2.45E7	1.59E6	1	4638	20210305-AS.raw	3	2	1	268	281	Carbamidomethylation	C2:Carbamidomethylation:1000.00;C3:Carbamidomethylation:1000.00;C10:Carbamidomethylation:1000.00
34	79	sp|P02768|ALBU_HUMAN	K.C(+57.02)C(+57.02)TESLVNR.R	N	72.17	1137.4907	9	1.9	569.7537	2	17.13	2.08E7	1.54E7	2	3413	20210305-sense.raw	3	2	1	500	508	Carbamidomethylation	C1:Carbamidomethylation:1000.00;C2:Carbamidomethylation:1000.00
34	79	sp|P02768|ALBU_HUMAN	K.TC(+57.02)VADESAENC(+57.02)DK.S	Y	60.30	1497.5712	13	2.5	749.7947	2	14.58	3.87E5	3.21E5	1	2438	20210305-AS.raw	2	1	1	76	88	Carbamidomethylation	C2:Carbamidomethylation:1000.00;C11:Carbamidomethylation:1000.00
34	79	sp|P02768|ALBU_HUMAN	K.LVNEVTEFAK.T	Y	59.73	1148.6077	10	3.6	575.3132	2	22.72	1.17E6	1.15E6	1	6145	20210305-AS.raw	2	1	1	66	75
34	79	sp|P02768|ALBU_HUMAN	T.EC(+57.02)C(+57.02)HGDLLEC(+57.02)ADDRADLAK.Y	N	57.15	2246.9353	19	3.9	749.9886	3	20.88	1.86E7	5.82E6	2	5057	20210305-sense.raw	6	4	2	268	286	Carbamidomethylation	C2:Carbamidomethylation:1000.00;C3:Carbamidomethylation:1000.00;C10:Carbamidomethylation:1000.00
34	79	sp|P02768|ALBU_HUMAN	K.VPQVSTPTLVEVSR.N	N	56.43	1510.8354	14	2.7	756.4271	2	24.06	9.58E6	1.1E7	1	6785	20210305-AS.raw	3	1	2	439	452
34	79	sp|P02768|ALBU_HUMAN	K.AAFTEC(+57.02)C(+57.02)QAADK.A	Y	48.97	1370.5594	12	2.4	686.2886	2	17.12		3.05E5	2	3410	20210305-sense.raw	1	0	1	187	198	Carbamidomethylation	C6:Carbamidomethylation:1000.00;C7:Carbamidomethylation:1000.00
34	79	sp|P02768|ALBU_HUMAN	R.ETYGEM(+15.99)ADC(+57.02)C(+57.02)AK.Q	Y	46.21	1449.5210	12	2.7	725.7697	2	15.46	8.84E4	1.7E5	2	2743	20210305-sense.raw	2	1	1	106	117	Oxidation (M); Carbamidomethylation	M6:Oxidation (M):1000.00;C9:Carbamidomethylation:1000.00;C10:Carbamidomethylation:1000.00
34	79	sp|P02768|ALBU_HUMAN	K.YLYEIAR.R	N	46.16	926.4861	7	1.9	464.2513	2	22.65		7.92E7	2	5880	20210305-sense.raw	2	0	2	162	168
34	79	sp|P02768|ALBU_HUMAN	R.RPC(+57.02)FSALEVDETYVPK.E	Y	40.19	1909.9243	16	3.2	637.6508	3	25.30	2.19E5		1	7425	20210305-AS.raw	1	1	0	509	524	Carbamidomethylation	C3:Carbamidomethylation:1000.00
34	79	sp|P02768|ALBU_HUMAN	K.LC(+57.02)TVATLR.E	Y	39.15	932.5114	8	2.3	467.2640	2	19.84		0	2	4647	20210305-sense.raw	1	0	1	98	105	Carbamidomethylation	C2:Carbamidomethylation:1000.00
34	79	sp|P02768|ALBU_HUMAN	K.FQNALLVR.Y	N	38.87	959.5552	8	0.6	480.7852	2	23.06	9.51E5	7.64E5	2	6070	20210305-sense.raw	2	1	1	427	434
34	79	sp|P02768|ALBU_HUMAN	Q.LC(+57.02)VLHEK.T	N	38.03	897.4742	7	0.2	449.7444	2	16.90	8.37E7	3.91E7	1	3424	20210305-AS.raw	6	3	3	484	490	Carbamidomethylation	C2:Carbamidomethylation:1000.00
34	79	sp|P02768|ALBU_HUMAN	K.C(+57.02)ASLQK.F	N	34.25	705.3480	6	6.7	353.6836	2	11.49	7.4E6	9.06E5	1	1249	20210305-AS.raw	2	1	1	224	229	Carbamidomethylation	C1:Carbamidomethylation:1000.00
34	79	sp|P02768|ALBU_HUMAN	K.LVTDLTK.V	N	33.32	788.4644	7	1.3	395.2400	2	19.02	1.07E8	7.32E7	1	4408	20210305-AS.raw	4	2	2	258	264
34	79	sp|P02768|ALBU_HUMAN	R.FKDLGEENFK.A	Y	33.10	1225.5979	10	-1.2	613.8055	2	20.32	3.53E5		1	4978	20210305-AS.raw	1	1	0	35	44
34	79	sp|P02768|ALBU_HUMAN	R.LSQRFPK.A	Y	32.75	874.5024	7	-9.6	438.2543	2	18.60		2.92E6	2	4039	20210305-sense.raw	1	0	1	243	249
34	79	sp|P02768|ALBU_HUMAN	L.C(+57.02)VLHEK.T	N	28.61	784.3901	6	1.8	393.2030	2	16.69	7.82E5		1	3328	20210305-AS.raw	1	1	0	485	490	Carbamidomethylation	C1:Carbamidomethylation:1000.00
34	79	sp|P02768|ALBU_HUMAN	K.LDELR.D	N	25.85	644.3493	5	1.8	323.1825	2	16.28		6.65E5	2	3085	20210305-sense.raw	1	0	1	206	210
34	79	sp|P02768|ALBU_HUMAN	R.HPDYSVVLLLR.L	Y	25.14	1310.7346	11	2.2	656.3760	2	27.61	1.94E5		1	8706	20210305-AS.raw	1	1	0	362	372
41	51	sp|P13010|XRCC5_HUMAN	K.TDTLEDLFPTTK.I	Y	68.63	1379.6820	12	3.5	690.8507	2	28.07	1.76E6	4.77E5	2	8629	20210305-sense.raw	2	1	1	470	481
41	51	sp|P13010|XRCC5_HUMAN	R.ANPQVGVAFPHIK.H	Y	68.53	1376.7565	13	0.7	689.3860	2	22.68	3.07E6		1	6124	20210305-AS.raw	1	1	0	401	413
41	51	sp|P13010|XRCC5_HUMAN	K.EEASGSSVTAEEAK.K	Y	65.99	1393.6208	14	3.3	697.8200	2	14.62	2.73E6	1.58E6	1	2456	20210305-AS.raw	2	1	1	689	702
41	51	sp|P13010|XRCC5_HUMAN	R.YGSDIVPFSK.V	Y	64.75	1111.5549	10	0.3	556.7849	2	23.87	3.75E6	1.69E6	2	6420	20210305-sense.raw	2	1	1	316	325
41	51	sp|P13010|XRCC5_HUMAN	K.SQLDIIIHSLK.K	Y	59.45	1265.7343	11	2.4	633.8759	2	27.27	2.35E5		1	8516	20210305-AS.raw	1	1	0	145	155
41	51	sp|P13010|XRCC5_HUMAN	K.TEQGGAHFSVSSLAEGSVTSVGSVNPAENFR.V	Y	53.67	3120.4749	31	6.1	1041.1719	3	26.96	1.11E5		1	8342	20210305-AS.raw	1	1	0	569	599
41	51	sp|P13010|XRCC5_HUMAN	R.LFQC(+57.02)LLHR.A	Y	52.40	1085.5804	8	3.7	543.7995	2	23.69	5.92E6	9.3E5	1	6610	20210305-AS.raw	3	2	1	490	497	Carbamidomethylation	C4:Carbamidomethylation:1000.00
41	51	sp|P13010|XRCC5_HUMAN	K.C(+57.02)FSVLGFC(+57.02)K.S	Y	50.41	1116.5096	9	4.9	559.2648	2	27.00		1.4E5	2	8048	20210305-sense.raw	1	0	1	339	347	Carbamidomethylation	C1:Carbamidomethylation:1000.00;C8:Carbamidomethylation:1000.00
41	51	sp|P13010|XRCC5_HUMAN	K.VITMFVQR.Q	Y	49.57	992.5477	8	1.8	497.2820	2	24.19	1.96E6	8.44E5	1	6849	20210305-AS.raw	2	1	1	37	44
41	51	sp|P13010|XRCC5_HUMAN	K.DQVTAQEIFQDNHEDGPTAK.K	Y	48.49	2242.0137	20	1.5	748.3463	3	22.66	1.1E6	5.3E5	1	6115	20210305-AS.raw	3	2	1	546	565
41	51	sp|P13010|XRCC5_HUMAN	K.TLFPLIEAK.K	Y	48.44	1030.6062	9	2.9	516.3119	2	28.09	3.81E6	1.19E6	1	8990	20210305-AS.raw	2	1	1	535	543
41	51	sp|P13010|XRCC5_HUMAN	R.QYMFSSLK.N	Y	48.12	1002.4844	8	2.7	502.2508	2	23.82	1.18E6		1	6672	20210305-AS.raw	1	1	0	432	439
41	51	sp|P13010|XRCC5_HUMAN	R.RFFMGNQVLK.V	Y	46.47	1238.6594	10	2.2	620.3384	2	23.73	9.46E5	1.26E5	1	6630	20210305-AS.raw	2	1	1	354	363
41	51	sp|P13010|XRCC5_HUMAN	R.HLMLPDFDLLEDIESK.I	Y	46.07	1913.9445	16	2.4	638.9903	3	33.30	3.21E5		1	11571	20210305-AS.raw	1	1	0	82	97
41	51	sp|P13010|XRCC5_HUMAN	R.EPLPPIQQHIWNMLNPPAEVTTK.S	Y	45.25	2652.3733	23	2.3	885.1337	3	30.41	5.24E6	4.18E5	1	10228	20210305-AS.raw	4	3	1	503	525
41	51	sp|P13010|XRCC5_HUMAN	R.HIEIFTDLSSR.F	Y	45.11	1316.6725	11	4.2	659.3463	2	24.95	9.26E5		1	7243	20210305-AS.raw	1	1	0	131	141
41	51	sp|P13010|XRCC5_HUMAN	R.LGGHGPSFPLK.G	Y	44.51	1108.6029	11	3.9	555.3109	2	20.74	2.37E6	6.88E5	2	4991	20210305-sense.raw	2	1	1	185	195
41	51	sp|P13010|XRCC5_HUMAN	R.QVFAENKDEIALVLFGTDGTDNPLSGGDQYQNITVHR.H	Y	44.22	4060.9766	37	6.4	1016.2579	4	30.61	0		1	10332	20210305-AS.raw	1	1	0	45	81
41	51	sp|P13010|XRCC5_HUMAN	K.SQLDIIIHSLKK.C	Y	43.40	1393.8292	12	1.4	465.6176	3	25.36	1.19E6		1	7459	20210305-AS.raw	1	1	0	145	156
41	51	sp|P13010|XRCC5_HUMAN	K.VDEEQMK.Y	Y	43.09	877.3851	7	2.3	439.7008	2	13.48	1.23E6	5.98E5	2	1982	20210305-sense.raw	2	1	1	326	332
41	51	sp|P13010|XRCC5_HUMAN	K.EDGSGDRGDGPFR.L	Y	39.56	1363.5752	13	0.1	455.5324	3	16.51		6.17E5	2	3168	20210305-sense.raw	1	0	1	172	184
41	51	sp|P13010|XRCC5_HUMAN	R.FNNFLK.A	Y	38.80	781.4122	6	1.0	391.7138	2	22.17	2.12E6	9.62E5	2	5649	20210305-sense.raw	2	1	1	655	660
41	51	sp|P13010|XRCC5_HUMAN	K.KVITMFVQR.Q	Y	36.51	1120.6427	9	1.5	561.3295	2	21.80	1.04E6		1	5703	20210305-AS.raw	1	1	0	36	44
41	51	sp|P13010|XRCC5_HUMAN	R.YAYDKR.A	Y	36.15	814.3973	6	-0.1	408.2059	2	13.34	2.07E6		1	1958	20210305-AS.raw	1	1	0	395	400
41	51	sp|P13010|XRCC5_HUMAN	K.EGLEIVK.M	Y	30.31	786.4487	7	1.2	394.2321	2	20.66	2.58E6	9.19E5	1	5150	20210305-AS.raw	2	1	1	203	209
41	51	sp|P13010|XRCC5_HUMAN	K.SQIPLSK.I	Y	30.19	771.4490	7	-0.7	386.7315	2	17.04	2.19E6		1	3485	20210305-AS.raw	1	1	0	526	532
41	51	sp|P13010|XRCC5_HUMAN	K.FSEEQR.F	Y	29.06	794.3558	6	1.7	398.1859	2	13.32	1.66E6	9.14E5	1	1954	20210305-AS.raw	2	1	1	649	654
41	51	sp|P13010|XRCC5_HUMAN	K.SIDC(+57.02)IR.A	Y	27.42	762.3694	6	0.4	382.1921	2	16.97		1.86E6	2	3350	20210305-sense.raw	1	0	1	635	640	Carbamidomethylation	C4:Carbamidomethylation:1000.00
41	51	sp|P13010|XRCC5_HUMAN	K.SILQER.V	N	26.69	744.4130	6	1.4	373.2143	2	17.76	2.46E6		1	3813	20210305-AS.raw	1	1	0	266	271
25	52	sp|Q04695|K1C17_HUMAN	K.ILTATVDNANILLQIDNAR.L	Y	75.17	2067.1323	19	4.3	1034.5779	2	29.78	1.14E6	9.4E4	1	9892	20210305-AS.raw	3	2	1	145	163
25	52	sp|Q04695|K1C17_HUMAN	K.TRLEQEIATYR.R	N	71.63	1378.7205	11	2.6	690.3693	2	21.46	2.21E7	1.52E7	2	5311	20210305-sense.raw	6	3	3	375	385
25	52	sp|Q04695|K1C17_HUMAN	R.EVATNSELVQSGK.S	N	67.24	1360.6833	13	2.5	681.3506	2	17.44	1.68E7	1.03E7	2	3541	20210305-sense.raw	3	2	1	285	297
25	52	sp|Q04695|K1C17_HUMAN	R.EVATN(+.98)SELVQSGK.S	N	65.75	1361.6674	13	2.0	681.8423	2	18.18	9.52E5	5.52E5	2	3863	20210305-sense.raw	2	1	1	285	297	Deamidation (NQ)	N5:Deamidation (NQ):76.17
25	52	sp|Q04695|K1C17_HUMAN	R.C(+57.02)EM(+15.99)EQQNQEYK.I	N	61.26	1501.5813	11	0.8	751.7985	2	13.26	1.1E6	4.75E5	1	1932	20210305-AS.raw	2	1	1	358	368	Carbamidomethylation; Oxidation (M)	C1:Carbamidomethylation:1000.00;M3:Oxidation (M):1000.00
25	52	sp|Q04695|K1C17_HUMAN	R.C(+57.02)EMEQQNQEYK.I	N	60.53	1485.5864	11	0.3	743.8007	2	15.58	1.45E6	1.21E6	2	2799	20210305-sense.raw	2	1	1	358	368	Carbamidomethylation	C1:Carbamidomethylation:1000.00
25	52	sp|Q04695|K1C17_HUMAN	R.GQ(+.98)VGGEINVEM(+15.99)DAAPGVDLSR.I	N	56.41	2129.9897	21	8.1	1066.0107	2	24.48	1.47E4	0	2	6707	20210305-sense.raw	2	1	1	231	251	Deamidation (NQ); Oxidation (M)	Q2:Deamidation (NQ):7.99;M11:Oxidation (M):1000.00
25	52	sp|Q04695|K1C17_HUMAN	R.LASYLDKVR.A	N	54.34	1063.6025	9	-1.0	355.5411	3	19.93	1.29E7	1.5E7	1	4834	20210305-AS.raw	4	2	2	95	103
25	52	sp|Q04695|K1C17_HUMAN	R.ALEEANTELEVK.I	N	52.87	1344.6772	12	4.0	673.3486	2	20.90	2.87E6	1.27E6	2	5068	20210305-sense.raw	2	1	1	104	115
25	52	sp|Q04695|K1C17_HUMAN	K.NHEEEMNALR.G	N	52.77	1241.5459	10	2.2	414.8568	3	16.91	4.98E6	4.65E6	2	3326	20210305-sense.raw	4	2	2	221	230
25	52	sp|Q04695|K1C17_HUMAN	K.DAEDWFFSK.T	N	52.28	1143.4873	9	1.2	572.7516	2	29.53	1.11E6		1	9748	20210305-AS.raw	1	1	0	270	278
25	52	sp|Q04695|K1C17_HUMAN	R.ADLEMQIENLK.E	N	51.11	1302.6489	11	1.1	652.3325	2	25.86	6.44E5		1	7735	20210305-AS.raw	1	1	0	202	212
25	52	sp|Q04695|K1C17_HUMAN	R.DYSQYYR.T	Y	49.12	993.4192	7	0.0	497.7169	2	20.74	1.08E6		1	5190	20210305-AS.raw	1	1	0	130	136
25	52	sp|Q04695|K1C17_HUMAN	R.VLDELTLAR.A	N	48.98	1028.5865	9	1.6	515.3014	2	24.40		2.16E7	2	6665	20210305-sense.raw	1	0	1	193	201
25	52	sp|Q04695|K1C17_HUMAN	R.LEQEIATYR.R	N	47.83	1121.5717	9	1.8	561.7941	2	19.66	5.73E6	4.72E6	2	4572	20210305-sense.raw	2	1	1	377	385
25	52	sp|Q04695|K1C17_HUMAN	K.NHEEEM(+15.99)NALR.G	N	46.93	1257.5408	10	2.0	420.1884	3	13.50	5.59E6	2.99E6	2	1990	20210305-sense.raw	3	1	2	221	230	Oxidation (M)	M6:Oxidation (M):1000.00
25	52	sp|Q04695|K1C17_HUMAN	R.TKFETEQALR.L	N	46.72	1221.6353	10	3.7	408.2205	3	17.70		2.79E5	2	3647	20210305-sense.raw	1	0	1	171	180
25	52	sp|Q04695|K1C17_HUMAN	R.LASYLDK.V	N	43.52	808.4330	7	1.4	405.2244	2	19.18	1.61E8	1.1E8	2	4333	20210305-sense.raw	4	2	2	95	101
25	52	sp|Q04695|K1C17_HUMAN	R.LAADDFR.T	N	43.45	806.3922	7	0.8	404.2037	2	19.62	1.3E8	1.14E8	1	4697	20210305-AS.raw	4	1	3	164	170
25	52	sp|Q04695|K1C17_HUMAN	R.GQVGGEINVEM(+15.99)DAAPGVDLSR.I	N	42.89	2129.0059	21	3.6	1065.5140	2	24.49	1.74E5	2.27E5	2	6715	20210305-sense.raw	2	1	1	231	251	Oxidation (M)	M11:Oxidation (M):1000.00
25	52	sp|Q04695|K1C17_HUMAN	R.QFTSSSSIK.G	N	42.11	983.4924	9	1.7	492.7543	2	16.30	9.3E5	3.59E5	2	3093	20210305-sense.raw	2	1	1	7	15
25	52	sp|Q04695|K1C17_HUMAN	K.EELAYLKK.N	N	33.83	992.5542	8	2.4	497.2856	2	18.34		3.76E5	2	3931	20210305-sense.raw	1	0	1	213	220
25	52	sp|Q04695|K1C17_HUMAN	R.ILNEMR.D	N	32.58	774.4058	6	1.5	388.2108	2	18.03	1.21E7	9.91E6	2	3796	20210305-sense.raw	3	2	1	252	257
25	52	sp|Q04695|K1C17_HUMAN	K.EELAYLK.K	N	31.48	864.4592	7	1.5	433.2375	2	21.46	1.23E6	3.48E5	1	5532	20210305-AS.raw	2	1	1	213	219
25	52	sp|Q04695|K1C17_HUMAN	K.TEELNR.E	N	30.94	760.3715	6	1.1	381.1935	2	12.58	5.72E6	6.68E6	1	1692	20210305-AS.raw	2	1	1	279	284
25	52	sp|Q04695|K1C17_HUMAN	R.ILNEM(+15.99)R.D	N	25.80	790.4007	6	1.5	396.2082	2	14.39	2.54E6	1.94E6	2	2326	20210305-sense.raw	2	1	1	252	257	Oxidation (M)	M5:Oxidation (M):1000.00
25	52	sp|Q04695|K1C17_HUMAN	K.SEISELRR.T	N	23.85	988.5302	8	1.5	495.2731	2	16.91	1E7	8.16E6	1	3426	20210305-AS.raw	2	1	1	298	305
25	52	sp|Q04695|K1C17_HUMAN	K.ILLDVK.T	N	23.77	699.4531	6	-0.2	350.7337	2	22.00	9.7E6	7.55E6	1	5805	20210305-AS.raw	2	1	1	369	374
25	52	sp|Q04695|K1C17_HUMAN	L.LQIDNAR.L	N	22.71	828.4453	7	0.8	415.2303	2	16.62	7.53E5	1.05E6	2	3210	20210305-sense.raw	2	1	1	157	163
64	62	sp|P16989|YBOX3_HUMAN	R.NDTKEDVFVHQTAIK.K	N	76.42	1743.8792	15	4.8	582.3031	3	18.98	6.23E6	6.36E6	2	4235	20210305-sense.raw	4	2	2	110	124
64	62	sp|P16989|YBOX3_HUMAN	K.GAEAANVTGPDGVPVEGSR.Y	Y	74.65	1781.8544	19	-0.1	891.9344	2	20.20	1.8E6	3.88E6	2	4758	20210305-sense.raw	2	1	1	151	169
64	62	sp|P16989|YBOX3_HUMAN	K.ENQQATSGPNQPSVR.R	Y	71.77	1611.7601	15	1.0	806.8882	2	14.77	1.24E6	1.97E6	2	2474	20210305-sense.raw	2	1	1	312	326
64	62	sp|P16989|YBOX3_HUMAN	K.EDVFVHQTAIK.K	N	70.73	1285.6666	11	0.2	643.8407	2	20.00	3.99E5	5.06E5	2	4695	20210305-sense.raw	2	1	1	114	124
64	62	sp|P16989|YBOX3_HUMAN	M.S(+42.01)EAGEATTTTTTTLPQAPTEAAAAAPQDPAPK.S	Y	67.68	3136.5046	32	2.1	1046.5110	3	24.75	9.69E4	7.16E5	2	6838	20210305-sense.raw	3	1	2	2	33	Acetylation (Protein N-term)	S1:Acetylation (Protein N-term):1000.00
64	62	sp|P16989|YBOX3_HUMAN	K.DGVPEGAQLQGPVHR.N	Y	62.59	1558.7852	15	0.9	780.4006	2	19.51	1.03E6	1.11E6	2	4496	20210305-sense.raw	2	1	1	269	283
64	62	sp|P16989|YBOX3_HUMAN	R.NGYGFINR.N	N	60.56	939.4562	8	2.0	470.7363	2	21.49	2.99E6		1	5542	20210305-AS.raw	1	1	0	102	109
64	62	sp|P16989|YBOX3_HUMAN	R.N(+.98)GYGFINR.N	N	54.53	940.4402	8	1.7	471.2282	2	24.04	2.71E6	7.85E6	1	6775	20210305-AS.raw	3	1	2	102	109	Deamidation (NQ)	N1:Deamidation (NQ):71.27
64	62	sp|P16989|YBOX3_HUMAN	R.PAPAVGEAEDKENQQATSGPNQPSVR.R	Y	52.61	2676.2739	26	0.0	893.0986	3	17.62	1.5E5	7.31E5	2	3616	20210305-sense.raw	2	1	1	301	326
64	62	sp|P16989|YBOX3_HUMAN	R.SVGDGETVEFDVVEGEK.G	N	52.57	1794.8159	17	2.5	898.4175	2	25.30		0	2	7127	20210305-sense.raw	1	0	1	134	150
64	62	sp|P16989|YBOX3_HUMAN	K.AGEAPTENPAPPTQQSSAE	Y	47.01	1880.8387	19	3.2	941.4296	2	18.40	9.06E5	1.74E6	1	4116	20210305-AS.raw	2	1	1	354	372
64	62	sp|P16989|YBOX3_HUMAN	R.RPYNYR.R	Y	44.51	867.4351	6	1.7	434.7256	2	14.00	1.03E6		1	2212	20210305-AS.raw	1	1	0	331	336
64	62	sp|P16989|YBOX3_HUMAN	R.PAPAVGEAEDK.E	Y	43.90	1082.5243	11	1.9	542.2704	2	15.23		1.14E6	2	2648	20210305-sense.raw	1	0	1	301	311
64	62	sp|P16989|YBOX3_HUMAN	R.VLPHPNR.I	Y	43.26	831.4715	7	1.1	416.7435	2	14.08	6.35E5	1.31E6	1	2247	20210305-AS.raw	2	1	1	252	258
64	62	sp|P16989|YBOX3_HUMAN	K.EDVFVHQTAIKK.N	N	39.17	1413.7616	12	2.6	472.2624	3	17.83		8E5	2	3709	20210305-sense.raw	1	0	1	114	125
64	62	sp|P16989|YBOX3_HUMAN	K.SPVGSGAPQAAAPAPAAHVAGN(+.98)PGGDAAPAATGTAAAASLATAAGSEDAEKK.V	Y	38.72	4507.1851	52	5.0	1127.8092	4	22.99		7.49E4	2	6031	20210305-sense.raw	1	0	1	34	85	Deamidation (NQ)	N22:Deamidation (NQ):0.71
64	62	sp|P16989|YBOX3_HUMAN	R.NPTYRPR.Y	Y	37.84	902.4722	7	-1.3	452.2428	2	13.00	6.99E5	1.87E6	1	1847	20210305-AS.raw	2	1	1	284	290
64	62	sp|P16989|YBOX3_HUMAN	R.GYYGR.R	N	32.40	614.2812	5	1.4	308.1483	2	14.56		4.82E5	2	2389	20210305-sense.raw	1	0	1	180	184
64	62	sp|P16989|YBOX3_HUMAN	K.VLGTVK.W	N	27.59	615.3956	6	1.7	308.7056	2	14.95	4.88E6	7.35E6	1	2590	20210305-AS.raw	2	1	1	91	96
39	66	sp|Q86YZ3|HORN_HUMAN	R.GPYESGSGHSSGLGHR.E	Y	71.19	1583.7076	16	3.4	528.9116	3	13.82	8.88E6	9.78E6	2	2101	20210305-sense.raw	6	2	4	1038	1053
39	66	sp|Q86YZ3|HORN_HUMAN	R.GPYESGSGHSSGLGHQESR.S	Y	68.13	1927.8408	19	3.5	643.6231	3	14.04		4.27E6	2	2183	20210305-sense.raw	2	0	2	572	590
39	66	sp|Q86YZ3|HORN_HUMAN	R.GSGSGQSPSSGQHGTGFGR.S	Y	67.41	1746.7670	19	0.5	874.3912	2	14.17	2.09E6	2.46E6	2	2245	20210305-sense.raw	4	2	2	430	448
39	66	sp|Q86YZ3|HORN_HUMAN	R.YGQQGSGSGQSPSR.G	Y	66.35	1394.6174	14	2.5	698.3177	2	11.76	4.97E5	5.99E5	1	1403	20210305-AS.raw	2	1	1	649	662
39	66	sp|Q86YZ3|HORN_HUMAN	R.Q(-17.03)SSSYGPHGYGSGR.S	Y	66.32	1421.5959	14	-0.6	711.8048	2	17.72		3.26E5	2	3658	20210305-sense.raw	1	0	1	554	567	Pyro-glu from Q	Q1:Pyro-glu from Q:1000.00
39	66	sp|Q86YZ3|HORN_HUMAN	R.GSGSGQSPSYGR.H	Y	66.16	1138.5002	12	2.1	570.2586	2	13.22		1.79E6	2	1883	20210305-sense.raw	1	0	1	897	908
39	66	sp|Q86YZ3|HORN_HUMAN	R.HGSGSGQSSSYSPYGSGSGWSSSR.G	Y	64.42	2347.9690	24	1.5	783.6648	3	19.48	2.44E5	2.34E5	1	4625	20210305-AS.raw	2	1	1	1484	1507
39	66	sp|Q86YZ3|HORN_HUMAN	R.QSLGHGQHGSGSGQSPSPSR.G	Y	63.61	1946.8943	20	1.7	649.9731	3	12.19	2.7E6	4.6E6	1	1563	20210305-AS.raw	6	2	4	992	1011
39	66	sp|Q86YZ3|HORN_HUMAN	R.Q(-17.03)GSGSGQSPGHGQR.G	Y	62.99	1321.5759	14	4.1	661.7980	2	11.54		2.64E5	2	1266	20210305-sense.raw	1	0	1	1118	1131	Pyro-glu from Q	Q1:Pyro-glu from Q:1000.00
39	66	sp|Q86YZ3|HORN_HUMAN	R.QSLGHGQ(+.98)HGSGSGQSPSPSR.G	Y	61.83	1947.8783	20	6.7	650.3044	3	12.62	3.8E4		1	1705	20210305-AS.raw	1	1	0	992	1011	Deamidation (NQ)	Q7:Deamidation (NQ):4.67
39	66	sp|Q86YZ3|HORN_HUMAN	R.Q(-17.03)SSSYGQHESASR.H	Y	60.02	1405.5858	13	4.6	703.8034	2	14.09	9.71E4	2.05E5	2	2205	20210305-sense.raw	2	1	1	396	408	Pyro-glu from Q	Q1:Pyro-glu from Q:1000.00
39	66	sp|Q86YZ3|HORN_HUMAN	R.SGSGWSSSR.G	Y	54.97	909.3940	9	0.8	455.7047	2	14.50	3.46E5	7.42E5	2	2368	20210305-sense.raw	2	1	1	1029	1037
39	66	sp|Q86YZ3|HORN_HUMAN	H.GSGSSQSSGYGR.Q	Y	53.12	1128.4795	12	5.3	565.2500	2	11.55	4.09E5		1	1282	20210305-AS.raw	1	1	0	1106	1117
39	66	sp|Q86YZ3|HORN_HUMAN	R.Q(-17.03)SLGHGQ(+.98)HGSGSGQSPSPSR.G	Y	52.38	1930.8518	20	2.9	644.6264	3	14.50	2.18E5	2.74E5	2	2367	20210305-sense.raw	2	1	1	992	1011	Pyro-glu from Q; Deamidation (NQ)	Q1:Pyro-glu from Q:1000.00;Q7:Deamidation (NQ):17.76
39	66	sp|Q86YZ3|HORN_HUMAN	R.HGSGSGQSSSYSPY.G	Y	48.77	1399.5640	14	3.7	700.7919	2	17.45		5.92E5	2	3547	20210305-sense.raw	1	0	1	1484	1497
39	66	sp|Q86YZ3|HORN_HUMAN	R.HGSGSGQSSSYGPYR.S	Y	47.69	1525.6545	15	0.3	763.8348	2	15.21	1.77E5	1.73E5	2	2637	20210305-sense.raw	2	1	1	1014	1028
39	66	sp|Q86YZ3|HORN_HUMAN	R.QSSSYGPHGYGSGR.S	Y	46.74	1438.6226	14	1.1	720.3193	2	15.22	1.27E6	1.57E6	1	2699	20210305-AS.raw	4	2	2	554	567
39	66	sp|Q86YZ3|HORN_HUMAN	G.QSPSYGR.H	Y	44.16	793.3718	7	0.4	397.6934	2	12.07	3.04E6	4.89E6	2	1486	20210305-sense.raw	2	1	1	902	908
39	66	sp|Q86YZ3|HORN_HUMAN	R.GPYESR.S	Y	39.95	707.3239	6	2.6	354.6701	2	11.73	2.71E6		1	1387	20210305-AS.raw	1	1	0	1272	1277
39	66	sp|Q86YZ3|HORN_HUMAN	Y.GSGSGWSSSR.G	Y	35.67	966.4155	10	3.1	484.2165	2	14.74	3.98E5	3.19E5	1	2503	20210305-AS.raw	2	1	1	1498	1507
39	66	sp|Q86YZ3|HORN_HUMAN	R.GHYESGSGQTSGFGQHESGSGQSSGYSK.H	Y	34.20	2789.1548	28	0.2	930.7257	3	15.92	6.08E4		1	3006	20210305-AS.raw	1	1	0	336	363
39	66	sp|Q86YZ3|HORN_HUMAN	R.GSGSGQSPSSGQ(+.98)HGTGFGR.S	Y	25.29	1747.7510	19	3.2	583.5928	3	14.58	2.88E5	2.65E5	2	2397	20210305-sense.raw	2	1	1	430	448	Deamidation (NQ)	Q12:Deamidation (NQ):16.36
39	66	sp|Q86YZ3|HORN_HUMAN	K.SGSGQSSGYSQHGSGSSHSSGYR.K	Y	23.02	2242.9224	23	1.0	748.6488	3	12.65	1.2E5		1	1719	20210305-AS.raw	1	1	0	705	727
59	50	sp|P07900|HS90A_HUMAN	R.GVVDSEDLPLNISR.E	N	70.97	1512.7783	14	2.2	757.3981	2	25.89	1.02E7	1.91E6	1	7750	20210305-AS.raw	2	1	1	387	400
59	50	sp|P07900|HS90A_HUMAN	K.HSQFIGYPITLFVEK.E	Y	63.29	1777.9403	15	2.5	889.9796	2	29.72	6.51E5		1	9860	20210305-AS.raw	1	1	0	210	224
59	50	sp|P07900|HS90A_HUMAN	R.APFDLFENR.K	Y	62.00	1107.5349	9	3.2	554.7765	2	27.65	5.62E5		1	8730	20210305-AS.raw	1	1	0	347	355
59	50	sp|P07900|HS90A_HUMAN	K.SLTNDWEDHLAVK.H	N	59.28	1526.7365	13	0.1	764.3755	2	24.28	4.01E6	4.32E5	1	6893	20210305-AS.raw	4	2	2	315	327
59	50	sp|P07900|HS90A_HUMAN	R.RAPFDLFENR.K	Y	57.08	1263.6360	10	3.0	632.8271	2	25.86	2.18E6		1	7734	20210305-AS.raw	1	1	0	346	355
59	50	sp|P07900|HS90A_HUMAN	K.ELHINLIPNKQDR.T	Y	57.02	1588.8685	13	2.1	530.6312	3	21.95	2.1E6		1	5780	20210305-AS.raw	2	2	0	75	87
59	50	sp|P07900|HS90A_HUMAN	K.ADLINNLGTIAK.S	N	56.88	1241.6979	12	1.5	621.8571	2	25.49	6.26E6	7.61E5	2	7227	20210305-sense.raw	2	1	1	101	112
59	50	sp|P07900|HS90A_HUMAN	R.YYTSASGDEMVSLK.D	Y	56.67	1549.6970	14	3.0	775.8581	2	23.05	3.37E5		1	6315	20210305-AS.raw	2	2	0	465	478
59	50	sp|P07900|HS90A_HUMAN	K.EDQTEYLEER.R	N	54.53	1310.5626	10	0.9	656.2892	2	19.85	1.2E6		1	4804	20210305-AS.raw	1	1	0	192	201
59	50	sp|P07900|HS90A_HUMAN	K.EGLELPEDEEEK.K	N	53.16	1415.6304	12	1.8	708.8237	2	22.27	4.12E6		1	5929	20210305-AS.raw	1	1	0	547	558
59	50	sp|P07900|HS90A_HUMAN	K.VILHLKEDQTEYLEER.R	N	50.71	2014.0371	16	4.0	1008.0298	2	22.73	3.02E5	1.67E5	1	6148	20210305-AS.raw	2	1	1	186	201
59	50	sp|P07900|HS90A_HUMAN	R.ELISNSSDALDKIR.Y	Y	50.53	1559.8154	14	1.6	780.9163	2	22.37	4.49E5		1	5973	20210305-AS.raw	1	1	0	47	60
59	50	sp|P07900|HS90A_HUMAN	R.ELISNSSDALDK.I	Y	50.31	1290.6302	12	2.9	646.3243	2	20.46	1.72E6		1	5044	20210305-AS.raw	1	1	0	47	58
59	50	sp|P07900|HS90A_HUMAN	K.LGIHEDSQNR.K	Y	49.32	1167.5632	10	1.8	390.1957	3	14.87	3.41E6	3.97E5	1	2560	20210305-AS.raw	3	2	1	447	456
59	50	sp|P07900|HS90A_HUMAN	K.DQVANSAFVER.L	Y	48.42	1234.5942	11	0.8	618.3049	2	20.25	1.99E6		1	4946	20210305-AS.raw	1	1	0	500	510
59	50	sp|P07900|HS90A_HUMAN	K.TKPIWTR.N	N	43.11	900.5181	7	0.6	451.2666	2	18.44	4.16E6	4.87E5	1	4131	20210305-AS.raw	2	1	1	293	299
59	50	sp|P07900|HS90A_HUMAN	R.TDTGEPMGR.G	Y	41.60	962.4127	9	2.6	482.2149	2	14.40	9.54E5		1	2371	20210305-AS.raw	1	1	0	174	182
59	50	sp|P07900|HS90A_HUMAN	K.FYEQFSK.N	Y	41.15	947.4388	7	2.4	474.7278	2	20.40	1.96E6		1	5017	20210305-AS.raw	1	1	0	437	443
59	50	sp|P07900|HS90A_HUMAN	K.YIDQEELNK.T	N	41.14	1150.5505	9	2.4	576.2839	2	18.40	5.57E6		1	4114	20210305-AS.raw	1	1	0	284	292
59	50	sp|P07900|HS90A_HUMAN	R.ALLFVPR.R	Y	40.18	814.5065	7	1.5	408.2611	2	26.00	2.38E6		1	7815	20210305-AS.raw	1	1	0	339	345
59	50	sp|P07900|HS90A_HUMAN	K.LSELLR.Y	N	28.01	729.4385	6	1.7	365.7271	2	20.61	5.13E6		1	5118	20210305-AS.raw	1	1	0	459	464
59	50	sp|P07900|HS90A_HUMAN	K.TLVSVTK.E	Y	27.99	746.4538	7	-1.3	374.2337	2	17.39	1.17E6		1	3645	20210305-AS.raw	1	1	0	540	546
59	50	sp|P07900|HS90A_HUMAN	R.EMLQQSK.I	N	27.02	862.4219	7	1.1	432.2187	2	14.04	2.79E6		1	2226	20210305-AS.raw	1	1	0	401	407
59	50	sp|P07900|HS90A_HUMAN	R.YYTSASGDEMVSLKDYC(+57.02)TR.M	Y	25.68	2244.9668	19	0.8	749.3301	3	23.36	4.26E5		1	6461	20210305-AS.raw	1	1	0	465	483	Carbamidomethylation	C17:Carbamidomethylation:1000.00
59	50	sp|P07900|HS90A_HUMAN	K.IRYESLTDPSK.L	N	24.27	1307.6721	11	5.8	654.8471	2	19.43	2.71E5		1	4603	20210305-AS.raw	1	1	0	59	69
59	50	sp|P07900|HS90A_HUMAN	K.EKYIDQEELNK.T	N	20.04	1407.6881	11	4.3	704.8544	2	18.03	1.84E5		1	3948	20210305-AS.raw	1	1	0	282	292
92	54	sp|P61978|HNRPK_HUMAN	R.TDYNASVSVPDSSGPER.I	Y	79.65	1779.7911	17	4.3	890.9067	2	20.47	2.03E6	2.88E5	1	5053	20210305-AS.raw	2	1	1	70	86
92	54	sp|P61978|HNRPK_HUMAN	R.GSYGDLGGPIITTQVTIPK.D	Y	79.09	1916.0254	19	2.1	959.0220	2	27.47	1.78E6		1	8629	20210305-AS.raw	1	1	0	378	396
92	54	sp|P61978|HNRPK_HUMAN	R.IITITGTQDQIQNAQYLLQNSVK.Q	Y	77.05	2588.3809	23	2.2	1295.2006	2	29.96	4.61E6	5.85E4	1	9992	20210305-AS.raw	3	2	1	434	456
92	54	sp|P61978|HNRPK_HUMAN	K.RPAEDMEEEQAFKR.S	Y	65.42	1734.7994	14	4.1	579.2761	3	17.67	1.89E6		1	3771	20210305-AS.raw	1	1	0	22	35
92	54	sp|P61978|HNRPK_HUMAN	R.LLIHQSLAGGIIGVK.G	Y	60.79	1517.9293	15	3.1	759.9743	2	25.61	7.64E5		1	7597	20210305-AS.raw	1	1	0	149	163
92	54	sp|P61978|HNRPK_HUMAN	K.LFQEC(+57.02)C(+57.02)PHSTDR.V	Y	59.20	1548.6449	12	0.8	775.3303	2	17.26	2.58E5		1	3584	20210305-AS.raw	1	1	0	180	191	Carbamidomethylation	C5:Carbamidomethylation:1000.00;C6:Carbamidomethylation:1000.00
92	54	sp|P61978|HNRPK_HUMAN	K.GSDFDC(+57.02)ELR.L	Y	55.45	1097.4447	9	1.6	549.7305	2	20.64	1.16E6		1	5135	20210305-AS.raw	1	1	0	140	148	Carbamidomethylation	C6:Carbamidomethylation:1000.00
92	54	sp|P61978|HNRPK_HUMAN	K.IDEPLEGSEDR.I	Y	54.18	1258.5676	11	2.3	630.2925	2	19.14	2.54E6	3.55E5	1	4463	20210305-AS.raw	2	1	1	423	433
92	54	sp|P61978|HNRPK_HUMAN	R.VVLIGGKPDR.V	Y	47.39	1052.6342	10	2.7	351.8863	3	18.05	3.02E6		1	3954	20210305-AS.raw	1	1	0	192	201
92	54	sp|P61978|HNRPK_HUMAN	K.IILDLISESPIK.G	Y	47.32	1339.7963	12	2.4	670.9070	2	30.10	3.66E6	2.27E5	1	10072	20210305-AS.raw	3	2	1	208	219
92	54	sp|P61978|HNRPK_HUMAN	K.DLAGSIIGK.G	Y	37.43	872.4967	9	2.4	437.2567	2	23.87	1.46E6		1	6696	20210305-AS.raw	1	1	0	397	405
92	54	sp|P61978|HNRPK_HUMAN	K.IIPTLEEGLQLPSPTATSQLPLESDAVEC(+57.02)LNYQHYK.G	Y	36.00	4054.0244	36	1.3	1352.3505	3	31.15	3.14E5		1	10579	20210305-AS.raw	1	1	0	104	139	Carbamidomethylation	C29:Carbamidomethylation:1000.00
92	54	sp|P61978|HNRPK_HUMAN	K.NAGAVIGK.G	Y	33.42	728.4181	8	2.6	365.2173	2	14.42	9.43E5	2.41E5	1	2380	20210305-AS.raw	2	1	1	53	60
92	54	sp|P61978|HNRPK_HUMAN	R.ILSISADIETIGEILKK.I	Y	31.56	1842.0713	17	1.9	615.0322	3	33.16	1.02E6		1	11498	20210305-AS.raw	1	1	0	87	103
92	54	sp|P61978|HNRPK_HUMAN	R.ILLQSK.N	N	27.48	700.4483	6	0.3	351.2315	2	17.76	2.02E6	6.4E5	1	3810	20210305-AS.raw	2	1	1	47	52
92	54	sp|P61978|HNRPK_HUMAN	R.ENTQTTIK.L	Y	26.92	933.4767	8	3.2	467.7472	2	11.83		1.53E5	2	1406	20210305-sense.raw	1	0	1	172	179
76	48	sp|O95793|STAU1_HUMAN	K.LLSELDQQSTEMPR.T	Y	73.93	1645.7981	14	2.4	823.9083	2	23.78	1.65E6		1	6654	20210305-AS.raw	1	1	0	552	565
76	48	sp|O95793|STAU1_HUMAN	K.VSVGEFVGEGEGK.S	Y	65.56	1292.6248	13	5.8	647.3234	2	23.32	2.85E6	4.46E5	2	6185	20210305-sense.raw	2	1	1	220	232
76	48	sp|O95793|STAU1_HUMAN	K.NAAIAVLEELK.K	Y	64.27	1169.6655	11	1.4	585.8409	2	28.29	4.12E5		1	9101	20210305-AS.raw	1	1	0	240	250
76	48	sp|O95793|STAU1_HUMAN	R.NAAENMLEILGFK.V	Y	61.37	1448.7333	13	2.5	725.3757	2	34.35	2.23E6		1	12074	20210305-AS.raw	1	1	0	343	355
76	48	sp|O95793|STAU1_HUMAN	R.ELLYGGTSPTAETILK.N	Y	61.03	1691.8981	16	1.2	846.9573	2	26.53	2.88E6	5.13E5	1	8110	20210305-AS.raw	2	1	1	458	473
76	48	sp|O95793|STAU1_HUMAN	K.NAAIAVLEELKK.L	Y	58.39	1297.7605	12	2.2	649.8890	2	25.73	2.41E6		1	7661	20210305-AS.raw	1	1	0	240	251
76	48	sp|O95793|STAU1_HUMAN	K.TKPIVKPQTSPEYGQGINPISR.L	Y	55.59	2409.3015	22	0.0	804.1078	3	20.34	3.21E6		1	4985	20210305-AS.raw	2	2	0	269	290
76	48	sp|O95793|STAU1_HUMAN	K.VTFFEPGSGDENGTSNKEDEFR.M	Y	53.34	2461.0669	22	3.8	821.3660	3	23.99	4.2E5		1	6754	20210305-AS.raw	1	1	0	383	404
76	48	sp|O95793|STAU1_HUMAN	R.ILQNEPLPER.L	Y	53.25	1207.6560	10	-0.5	604.8350	2	20.21	3.93E6		1	4934	20210305-AS.raw	1	1	0	159	168
76	48	sp|O95793|STAU1_HUMAN	R.NLPVNFEVAR.E	Y	52.99	1157.6193	10	1.1	579.8176	2	24.97	3.08E6		1	7253	20210305-AS.raw	1	1	0	197	206
76	48	sp|O95793|STAU1_HUMAN	K.VPQAQPTKPALK.S	Y	49.69	1276.7502	12	1.1	426.5912	3	15.48	1.44E6		1	2814	20210305-AS.raw	1	1	0	356	367
76	48	sp|O95793|STAU1_HUMAN	K.EKEPEYTLLTER.G	Y	49.02	1506.7566	12	0.3	754.3858	2	22.15	1.35E6		1	5871	20210305-AS.raw	1	1	0	300	311
76	48	sp|O95793|STAU1_HUMAN	K.LPPLPAVER.V	Y	47.99	990.5862	9	2.6	496.3016	2	23.23	4.09E6	5.26E5	1	6396	20210305-AS.raw	2	1	1	252	260
76	48	sp|O95793|STAU1_HUMAN	K.ATVTAMIAR.E	Y	45.41	932.5114	9	0.8	467.2633	2	20.66	1.47E6		1	5149	20210305-AS.raw	1	1	0	449	457
76	48	sp|O95793|STAU1_HUMAN	R.VQGFQVEYKDFPK.N	Y	41.52	1583.7983	13	3.8	792.9094	2	23.81	6.68E4		1	6666	20210305-AS.raw	1	1	0	499	511
76	48	sp|O95793|STAU1_HUMAN	K.SEISQVFEIALKR.N	Y	41.39	1518.8406	13	1.3	760.4286	2	29.42	2.59E5		1	9688	20210305-AS.raw	1	1	0	184	196
76	48	sp|O95793|STAU1_HUMAN	R.LAQIQQAK.K	N	37.21	898.5236	8	1.1	450.2696	2	15.08	3.31E6		1	2646	20210305-AS.raw	1	1	0	291	298
76	48	sp|O95793|STAU1_HUMAN	K.DVESC(+57.02)HDMAALNILK.L	Y	36.47	1714.8019	15	-0.5	858.4078	2	25.81	3.75E5		1	7708	20210305-AS.raw	1	1	0	537	551	Carbamidomethylation	C5:Carbamidomethylation:1000.00
76	48	sp|O95793|STAU1_HUMAN	R.ESEEENLNKSEISQVFEIALK.R	Y	35.31	2435.2068	21	7.4	812.7489	3	29.58	2.51E5		1	9778	20210305-AS.raw	1	1	0	175	195
76	48	sp|O95793|STAU1_HUMAN	R.ESGPPHMK.N	N	34.60	881.4065	8	1.6	441.7112	2	12.61	1.18E6		1	1702	20210305-AS.raw	1	1	0	207	214
76	48	sp|O95793|STAU1_HUMAN	K.VTFFEPGSGDEN(+.98)GTSN(+.98)KEDEFR.M	Y	28.66	2463.0349	22	10.0	822.0272	3	24.74	5.91E4		1	7126	20210305-AS.raw	1	1	0	383	404	Deamidation (NQ)	N12:Deamidation (NQ):1000.00;N16:Deamidation (NQ):1000.00
76	48	sp|O95793|STAU1_HUMAN	T.LLTER.G	N	27.23	630.3701	5	1.4	316.1927	2	14.69	6.81E6	2.41E6	1	2484	20210305-AS.raw	2	1	1	307	311
76	48	sp|O95793|STAU1_HUMAN	K.LLSELDQQSTEM(+15.99)PR.T	Y	25.71	1661.7930	14	3.2	831.9064	2	21.64	1.21E5		1	5626	20210305-AS.raw	1	1	0	552	565	Oxidation (M)	M12:Oxidation (M):1000.00
76	48	sp|O95793|STAU1_HUMAN	R.ESEEENLNK.S	Y	20.92	1090.4778	9	1.3	546.2469	2	13.66	9.56E5		1	2091	20210305-AS.raw	1	1	0	175	183
36	69	sp|P08727|K1C19_HUMAN	R.SLLEGQEDHYNNLSASK.V	Y	74.79	1903.8911	17	-0.2	952.9526	2	20.80	2.46E6	1.27E6	1	5218	20210305-AS.raw	4	2	2	382	398
36	69	sp|P08727|K1C19_HUMAN	R.EVAGHTEQLQMSR.S	Y	67.34	1484.7041	13	3.4	743.3618	2	17.09	4.04E5	1.77E5	1	3509	20210305-AS.raw	2	1	1	281	293
36	69	sp|P08727|K1C19_HUMAN	K.NHEEEISTLR.G	Y	57.16	1226.5891	10	2.5	614.3033	2	17.33	9.61E5	7.13E5	2	3497	20210305-sense.raw	2	1	1	217	226
36	69	sp|P08727|K1C19_HUMAN	R.M(+15.99)SVEADINGLRR.V	N	56.53	1375.6877	12	2.3	688.8527	2	20.56	4.87E6	2.91E6	1	5094	20210305-AS.raw	2	1	1	177	188	Oxidation (M)	M1:Oxidation (M):1000.00
36	69	sp|P08727|K1C19_HUMAN	R.LASYLDKVR.A	N	54.34	1063.6025	9	-1.0	355.5411	3	19.93	1.29E7	1.5E7	1	4834	20210305-AS.raw	4	2	2	91	99
36	69	sp|P08727|K1C19_HUMAN	R.FGPGVAFR.A	Y	52.46	849.4497	8	2.8	425.7333	2	23.25	1.66E6		1	6401	20210305-AS.raw	1	1	0	25	32
36	69	sp|P08727|K1C19_HUMAN	R.MSVEADINGLR.R	N	52.05	1203.5918	11	0.6	602.8035	2	23.93	3E5	2.79E5	2	6449	20210305-sense.raw	2	1	1	177	187
36	69	sp|P08727|K1C19_HUMAN	K.LTMQNLNDR.L	N	51.85	1103.5393	9	1.0	552.7775	2	19.51		9.77E5	2	4495	20210305-sense.raw	1	0	1	82	90
36	69	sp|P08727|K1C19_HUMAN	R.MSVEADINGLRR.V	N	51.74	1359.6929	12	0.3	680.8539	2	21.84	1.6E6	1.35E6	1	5725	20210305-AS.raw	2	1	1	177	188
36	69	sp|P08727|K1C19_HUMAN	R.TDLEMQIEGLK.E	N	49.98	1275.6381	11	1.6	638.8273	2	26.10	1.86E6		1	7868	20210305-AS.raw	1	1	0	198	208
36	69	sp|P08727|K1C19_HUMAN	R.TDLEM(+15.99)QIEGLK.E	N	49.80	1291.6329	11	1.8	646.8249	2	25.26	3.03E5		1	7406	20210305-AS.raw	1	1	0	198	208	Oxidation (M)	M5:Oxidation (M):1000.00
36	69	sp|P08727|K1C19_HUMAN	R.VLDELTLAR.T	N	48.98	1028.5865	9	1.6	515.3014	2	24.40		2.16E7	2	6665	20210305-sense.raw	1	0	1	189	197
36	69	sp|P08727|K1C19_HUMAN	R.SQYEVMAEQNRK.D	Y	48.66	1481.6932	12	2.0	741.8553	2	16.88		1.03E5	2	3314	20210305-sense.raw	1	0	1	254	265
36	69	sp|P08727|K1C19_HUMAN	R.LEQEIATYR.S	N	47.83	1121.5717	9	1.8	561.7941	2	19.66	5.73E6	4.72E6	2	4572	20210305-sense.raw	2	1	1	373	381
36	69	sp|P08727|K1C19_HUMAN	R.ALEAANGELEVK.I	Y	47.27	1242.6455	12	2.8	622.3318	2	20.91	1.03E6		1	5267	20210305-AS.raw	1	1	0	100	111
36	69	sp|P08727|K1C19_HUMAN	R.M(+15.99)SVEADIN(+.98)GLRR.V	N	46.73	1376.6718	12	1.1	689.3439	2	18.95	2.66E6	1.18E6	1	4375	20210305-AS.raw	3	2	1	177	188	Oxidation (M); Deamidation (NQ)	M1:Oxidation (M):1000.00;N8:Deamidation (NQ):1000.00
36	69	sp|P08727|K1C19_HUMAN	R.TKFETEQALR.M	N	46.72	1221.6353	10	3.7	408.2205	3	17.70		2.79E5	2	3647	20210305-sense.raw	1	0	1	167	176
36	69	sp|P08727|K1C19_HUMAN	K.DAEAWFTSR.T	Y	45.35	1081.4828	9	2.9	541.7502	2	26.02		4.61E5	2	7521	20210305-sense.raw	1	0	1	266	274
36	69	sp|P08727|K1C19_HUMAN	R.IVLQIDNAR.L	N	44.21	1040.5978	9	1.3	521.3068	2	22.25		4.24E6	2	5688	20210305-sense.raw	1	0	1	151	159
36	69	sp|P08727|K1C19_HUMAN	R.LASYLDK.V	N	43.52	808.4330	7	1.4	405.2244	2	19.18	1.61E8	1.1E8	2	4333	20210305-sense.raw	4	2	2	91	97
36	69	sp|P08727|K1C19_HUMAN	R.LAADDFR.T	N	43.45	806.3922	7	0.8	404.2037	2	19.62	1.3E8	1.14E8	1	4697	20210305-AS.raw	4	1	3	160	166
36	69	sp|P08727|K1C19_HUMAN	K.LTM(+15.99)QNLNDR.L	N	40.85	1119.5343	9	2.2	560.7756	2	15.62	1.18E5		1	2874	20210305-AS.raw	1	1	0	82	90	Oxidation (M)	M3:Oxidation (M):1000.00
36	69	sp|P08727|K1C19_HUMAN	R.GVSVSSAR.F	Y	36.37	761.4031	8	2.0	381.7096	2	13.63	5.69E5	3.48E5	2	2038	20210305-sense.raw	2	1	1	44	51
36	69	sp|P08727|K1C19_HUMAN	K.EELAYLKK.N	N	33.83	992.5542	8	2.4	497.2856	2	18.34		3.76E5	2	3931	20210305-sense.raw	1	0	1	209	216
36	69	sp|P08727|K1C19_HUMAN	K.EELAYLK.K	N	31.48	864.4592	7	1.5	433.2375	2	21.46	1.23E6	3.48E5	1	5532	20210305-AS.raw	2	1	1	209	215
36	69	sp|P08727|K1C19_HUMAN	R.TEELNR.E	N	30.94	760.3715	6	1.1	381.1935	2	12.58	5.72E6	6.68E6	1	1692	20210305-AS.raw	2	1	1	275	280
36	69	sp|P08727|K1C19_HUMAN	R.SEVTDLRR.T	Y	29.16	974.5145	8	0.7	488.2649	2	15.64	1.34E6		1	2883	20210305-AS.raw	1	1	0	294	301
36	69	sp|P08727|K1C19_HUMAN	R.MSVEADIN(+.98)GLRR.V	N	28.88	1360.6769	12	3.5	681.3481	2	20.86	4.59E5	2.98E5	1	5245	20210305-AS.raw	2	1	1	177	188	Deamidation (NQ)	N8:Deamidation (NQ):1000.00
36	69	sp|P08727|K1C19_HUMAN	K.ILSDMR.S	Y	28.48	733.3793	6	1.5	367.6975	2	18.13	7.31E5		1	3992	20210305-AS.raw	1	1	0	248	253
36	69	sp|P08727|K1C19_HUMAN	V.LQIDNAR.L	N	22.71	828.4453	7	0.8	415.2303	2	16.62	7.53E5	1.05E6	2	3210	20210305-sense.raw	2	1	1	153	159
83	92	sp|Q5VTE0|EF1A3_HUMAN	R.EHALLAYTLGVK.Q	N	87.54	1313.7343	12	1.7	657.8755	2	25.24	3.37E6	1.63E6	1	7392	20210305-AS.raw	2	1	1	135	146
83	92	sp|Q5VTE0|EF1A3_HUMAN	R.VETGVLKPGMVVTFAPVNVTTEVK.S	Y	73.82	2514.3767	24	1.5	839.1341	3	27.68	7.85E6	8.15E5	1	8749	20210305-AS.raw	3	2	1	267	290
83	92	sp|Q5VTE0|EF1A3_HUMAN	K.SGDAAIVDMVPGKPMC(+57.02)VESFSDYPPLGR.F	Y	72.26	2994.3926	28	-0.4	999.1378	3	29.00	6.52E5		1	9490	20210305-AS.raw	1	1	0	396	423	Carbamidomethylation	C16:Carbamidomethylation:1000.00
83	92	sp|Q5VTE0|EF1A3_HUMAN	K.YYVTIIDAPGHR.D	Y	69.50	1403.7197	12	4.0	468.9157	3	23.15	5.16E6	9.72E5	1	6356	20210305-AS.raw	4	2	2	85	96
83	92	sp|Q5VTE0|EF1A3_HUMAN	K.DGNASGTTLLEALDC(+57.02)ILPPTRPTDKPLR.L	Y	58.91	3020.5601	28	1.0	756.1480	4	31.23	4.41E6		1	10619	20210305-AS.raw	2	2	0	220	247	Carbamidomethylation	C15:Carbamidomethylation:1000.00
83	92	sp|Q5VTE0|EF1A3_HUMAN	K.IGGIGTVPVGR.V	N	55.64	1024.6029	11	2.2	513.3099	2	21.65	1.15E7	3.75E6	1	5631	20210305-AS.raw	2	1	1	256	266
83	92	sp|Q5VTE0|EF1A3_HUMAN	R.KDGN(+.98)ASGTTLLEALDC(+57.02)ILPPTRPTDKPLR.L	Y	51.59	3149.6389	29	8.4	788.4236	4	28.87	7.35E5		1	9428	20210305-AS.raw	1	1	0	219	247	Deamidation (NQ); Carbamidomethylation	N4:Deamidation (NQ):1000.00;C16:Carbamidomethylation:1000.00
83	92	sp|Q5VTE0|EF1A3_HUMAN	R.QTVAVGVIK.A	N	43.49	913.5596	9	1.2	457.7876	2	19.76	4.53E6	9.92E5	1	4764	20210305-AS.raw	2	1	1	431	439
83	92	sp|Q5VTE0|EF1A3_HUMAN	K.QLIVGVNK.M	N	38.94	869.5334	8	0.3	435.7741	2	19.83	3.15E6		1	4794	20210305-AS.raw	1	1	0	147	154
83	92	sp|Q5VTE0|EF1A3_HUMAN	R.LPLQDVYK.I	N	36.72	974.5436	8	2.1	488.2801	2	22.75		2.06E6	2	5924	20210305-sense.raw	1	0	1	248	255
83	92	sp|Q5VTE0|EF1A3_HUMAN	R.VETGVLKPGM(+15.99)VVTFAPVNVTTEVK.S	Y	35.99	2530.3716	24	1.8	844.4660	3	26.46	5.69E5	2.71E5	2	7764	20210305-sense.raw	2	1	1	267	290	Oxidation (M)	M10:Oxidation (M):1000.00
83	92	sp|Q5VTE0|EF1A3_HUMAN	K.KLEDGPK.F	Y	34.97	785.4283	7	1.1	393.7218	2	11.53	2.08E6	3.71E5	1	1272	20210305-AS.raw	2	1	1	386	392
83	92	sp|Q5VTE0|EF1A3_HUMAN	R.YEEIVK.E	Y	32.36	779.4065	6	-0.3	390.7104	2	17.41	3.23E6	1.38E6	1	3654	20210305-AS.raw	2	1	1	167	172
83	92	sp|Q5VTE0|EF1A3_HUMAN	K.EVSTYIKK.I	Y	31.68	966.5386	8	1.1	484.2771	2	15.34		3.7E5	2	2694	20210305-sense.raw	1	0	1	173	180
83	92	sp|Q5VTE0|EF1A3_HUMAN	K.STTTGHLIYK.C	N	30.41	1119.5924	10	0.6	374.2050	3	17.14	3.53E5		1	3529	20210305-AS.raw	1	1	0	21	30
83	92	sp|Q5VTE0|EF1A3_HUMAN	R.TIEKFEK.E	N	29.42	893.4858	7	2.8	447.7514	2	15.13		5.6E5	2	2608	20210305-sense.raw	1	0	1	38	44
83	93	sp|P68104|EF1A1_HUMAN	R.EHALLAYTLGVK.Q	N	87.54	1313.7343	12	1.7	657.8755	2	25.24	3.37E6	1.63E6	1	7392	20210305-AS.raw	2	1	1	135	146
83	93	sp|P68104|EF1A1_HUMAN	R.VETGVLKPGMVVTFAPVNVTTEVK.S	Y	73.82	2514.3767	24	1.5	839.1341	3	27.68	7.85E6	8.15E5	1	8749	20210305-AS.raw	3	2	1	267	290
83	93	sp|P68104|EF1A1_HUMAN	K.SGDAAIVDMVPGKPMC(+57.02)VESFSDYPPLGR.F	Y	72.26	2994.3926	28	-0.4	999.1378	3	29.00	6.52E5		1	9490	20210305-AS.raw	1	1	0	396	423	Carbamidomethylation	C16:Carbamidomethylation:1000.00
83	93	sp|P68104|EF1A1_HUMAN	K.YYVTIIDAPGHR.D	Y	69.50	1403.7197	12	4.0	468.9157	3	23.15	5.16E6	9.72E5	1	6356	20210305-AS.raw	4	2	2	85	96
83	93	sp|P68104|EF1A1_HUMAN	K.DGNASGTTLLEALDC(+57.02)ILPPTRPTDKPLR.L	Y	58.91	3020.5601	28	1.0	756.1480	4	31.23	4.41E6		1	10619	20210305-AS.raw	2	2	0	220	247	Carbamidomethylation	C15:Carbamidomethylation:1000.00
83	93	sp|P68104|EF1A1_HUMAN	K.IGGIGTVPVGR.V	N	55.64	1024.6029	11	2.2	513.3099	2	21.65	1.15E7	3.75E6	1	5631	20210305-AS.raw	2	1	1	256	266
83	93	sp|P68104|EF1A1_HUMAN	R.KDGN(+.98)ASGTTLLEALDC(+57.02)ILPPTRPTDKPLR.L	Y	51.59	3149.6389	29	8.4	788.4236	4	28.87	7.35E5		1	9428	20210305-AS.raw	1	1	0	219	247	Deamidation (NQ); Carbamidomethylation	N4:Deamidation (NQ):1000.00;C16:Carbamidomethylation:1000.00
83	93	sp|P68104|EF1A1_HUMAN	R.QTVAVGVIK.A	N	43.49	913.5596	9	1.2	457.7876	2	19.76	4.53E6	9.92E5	1	4764	20210305-AS.raw	2	1	1	431	439
83	93	sp|P68104|EF1A1_HUMAN	K.QLIVGVNK.M	N	38.94	869.5334	8	0.3	435.7741	2	19.83	3.15E6		1	4794	20210305-AS.raw	1	1	0	147	154
83	93	sp|P68104|EF1A1_HUMAN	R.LPLQDVYK.I	N	36.72	974.5436	8	2.1	488.2801	2	22.75		2.06E6	2	5924	20210305-sense.raw	1	0	1	248	255
83	93	sp|P68104|EF1A1_HUMAN	R.VETGVLKPGM(+15.99)VVTFAPVNVTTEVK.S	Y	35.99	2530.3716	24	1.8	844.4660	3	26.46	5.69E5	2.71E5	2	7764	20210305-sense.raw	2	1	1	267	290	Oxidation (M)	M10:Oxidation (M):1000.00
83	93	sp|P68104|EF1A1_HUMAN	K.KLEDGPK.F	Y	34.97	785.4283	7	1.1	393.7218	2	11.53	2.08E6	3.71E5	1	1272	20210305-AS.raw	2	1	1	386	392
83	93	sp|P68104|EF1A1_HUMAN	R.YEEIVK.E	Y	32.36	779.4065	6	-0.3	390.7104	2	17.41	3.23E6	1.38E6	1	3654	20210305-AS.raw	2	1	1	167	172
83	93	sp|P68104|EF1A1_HUMAN	K.EVSTYIKK.I	Y	31.68	966.5386	8	1.1	484.2771	2	15.34		3.7E5	2	2694	20210305-sense.raw	1	0	1	173	180
83	93	sp|P68104|EF1A1_HUMAN	K.STTTGHLIYK.C	N	30.41	1119.5924	10	0.6	374.2050	3	17.14	3.53E5		1	3529	20210305-AS.raw	1	1	0	21	30
83	93	sp|P68104|EF1A1_HUMAN	R.TIEKFEK.E	N	29.42	893.4858	7	2.8	447.7514	2	15.13		5.6E5	2	2608	20210305-sense.raw	1	0	1	38	44
69	106	sp|Q07666|KHDR1_HUMAN	K.KDDEENYLDLFSHK.N	Y	81.02	1751.8002	14	1.4	876.9086	2	25.38	1.5E7		1	7471	20210305-AS.raw	2	2	0	139	152
69	106	sp|Q07666|KHDR1_HUMAN	K.DSLDPSFTHAMQLLTAEIEK.I	Y	77.69	2245.0935	20	0.7	1123.5548	2	34.22	2.16E7		1	12018	20210305-AS.raw	3	3	0	112	131
69	106	sp|Q07666|KHDR1_HUMAN	K.DDEENYLDLFSHK.N	Y	66.97	1623.7052	13	2.5	812.8619	2	27.70	2.58E6		1	8758	20210305-AS.raw	2	2	0	140	152
69	106	sp|Q07666|KHDR1_HUMAN	R.SGSM(+15.99)DPSGAHPSVR.Q	Y	65.05	1399.6150	14	0.2	700.8149	2	13.42	2.04E6		1	1996	20210305-AS.raw	2	2	0	18	31	Oxidation (M)	M4:Oxidation (M):1000.00
69	106	sp|Q07666|KHDR1_HUMAN	R.SGSMDPSGAHPSVR.Q	Y	62.90	1383.6201	14	-1.0	692.8167	2	15.49	7.31E6		1	2815	20210305-AS.raw	2	2	0	18	31
69	106	sp|Q07666|KHDR1_HUMAN	K.YLPELMAEK.D	N	50.61	1092.5525	9	1.9	547.2845	2	24.54	1.29E7		1	7016	20210305-AS.raw	1	1	0	103	111
69	106	sp|Q07666|KHDR1_HUMAN	R.QPPLPHR.S	Y	50.54	843.4715	7	0.8	422.7433	2	14.75	2.25E6		1	2509	20210305-AS.raw	1	1	0	37	43
69	106	sp|Q07666|KHDR1_HUMAN	R.ASPATQPPPLLPPSATGPDATVGGPAPTPLLPPSATASVK.M	Y	49.39	3725.9878	40	4.5	1243.0088	3	28.76	9.52E6		1	9365	20210305-AS.raw	2	2	0	57	96
69	106	sp|Q07666|KHDR1_HUMAN	K.ILGPQGNTIKR.L	Y	47.23	1195.7036	11	0.8	399.5755	3	16.88	2.97E6		1	3413	20210305-AS.raw	2	2	0	176	186
69	106	sp|Q07666|KHDR1_HUMAN	K.ILGPQGNTIK.R	Y	45.35	1039.6025	10	1.9	520.8095	2	18.90	2.18E7		1	4350	20210305-AS.raw	1	1	0	176	185
69	106	sp|Q07666|KHDR1_HUMAN	R.Q(-17.03)PPLPHR.S	Y	42.06	826.4449	7	1.9	414.2305	2	14.60	1.04E7		1	2448	20210305-AS.raw	2	2	0	37	43	Pyro-glu from Q	Q1:Pyro-glu from Q:1000.00
69	106	sp|Q07666|KHDR1_HUMAN	K.FNFVGK.I	N	41.29	710.3751	6	1.3	356.1953	2	21.46	1.66E7		1	5529	20210305-AS.raw	1	1	0	170	175
69	106	sp|Q07666|KHDR1_HUMAN	R.LQEETGAK.I	Y	37.66	874.4396	8	1.6	438.2278	2	11.53	4.86E6		1	1268	20210305-AS.raw	1	1	0	187	194
69	106	sp|Q07666|KHDR1_HUMAN	R.TAGIQR.I	N	31.26	644.3605	6	2.9	323.1885	2	11.59	1.01E7		1	1305	20210305-AS.raw	1	1	0	349	354
69	106	sp|Q07666|KHDR1_HUMAN	R.EHPYGR.Y	Y	29.66	757.3507	6	3.1	379.6838	2	11.69	2.72E6		1	1368	20210305-AS.raw	1	1	0	437	442
69	106	sp|Q07666|KHDR1_HUMAN	K.AKEEELR.K	N	28.84	873.4556	7	2.1	437.7360	2	12.47	3.76E6		1	1656	20210305-AS.raw	2	2	0	207	213
69	106	sp|Q07666|KHDR1_HUMAN	K.APPARPVK.G	Y	28.77	834.5075	8	1.4	418.2616	2	11.97	5.96E6		1	1482	20210305-AS.raw	2	2	0	425	432
69	106	sp|Q07666|KHDR1_HUMAN	K.ISVLGK.G	N	27.72	615.3955	6	1.5	308.7055	2	18.99	1.13E7		1	4392	20210305-AS.raw	1	1	0	195	200
69	106	sp|Q07666|KHDR1_HUMAN	K.EEELR.K	N	25.65	674.3235	5	4.1	338.1704	2	13.19	2.55E6		1	1912	20210305-AS.raw	2	2	0	209	213
69	106	sp|Q07666|KHDR1_HUMAN	K.YLPELM(+15.99)AEK.D	N	25.43	1108.5474	9	2.2	555.2822	2	21.93	5.69E5		1	5772	20210305-AS.raw	1	1	0	103	111	Oxidation (M)	M6:Oxidation (M):1000.00
69	106	sp|Q07666|KHDR1_HUMAN	P.PLPHR.S	N	20.87	618.3602	5	2.9	310.1883	2	14.68	6.37E5		1	2479	20210305-AS.raw	1	1	0	39	43
108	89	sp|P31943|HNRH1_HUMAN	R.STGEAFVQFASQEIAEK.A	N	84.09	1840.8843	17	1.7	921.4510	2	28.35	8.55E5	3.26E6	2	8775	20210305-sense.raw	2	1	1	151	167
108	89	sp|P31943|HNRH1_HUMAN	K.HTGPNSPDTANDGFVR.L	N	76.39	1683.7601	16	1.2	562.2614	3	17.76		5.26E6	2	3675	20210305-sense.raw	2	0	2	99	114
108	89	sp|P31943|HNRH1_HUMAN	R.ATENDIYNFFSPLNPVR.V	N	67.81	1995.9690	17	0.4	998.9922	2	32.30		4.43E6	2	10722	20210305-sense.raw	2	0	2	300	316
108	89	sp|P31943|HNRH1_HUMAN	M(+42.01)MLGTEGGEGFVVK.V	Y	64.47	1495.7051	14	5.2	748.8637	2	31.97		2.37E5	2	10574	20210305-sense.raw	1	0	1	1	14	Acetylation (Protein N-term)	M1:Acetylation (Protein N-term):1000.00
108	89	sp|P31943|HNRH1_HUMAN	R.GLPWSC(+57.02)SADEVQR.F	Y	60.41	1503.6776	13	2.2	752.8477	2	23.96	3.42E5	1.95E6	1	6743	20210305-AS.raw	2	1	1	17	29	Carbamidomethylation	C6:Carbamidomethylation:1000.00
108	89	sp|P31943|HNRH1_HUMAN	K.SNNVEMDWVLK.H	Y	50.76	1333.6337	11	4.7	667.8273	2	27.00		4.67E5	2	8046	20210305-sense.raw	1	0	1	88	98
108	89	sp|P31943|HNRH1_HUMAN	R.DLNYC(+57.02)FSGMSDHR.Y	N	47.77	1600.6399	13	2.1	801.3289	2	23.47		4.04E5	2	6256	20210305-sense.raw	1	0	1	263	275	Carbamidomethylation	C5:Carbamidomethylation:1000.00
108	89	sp|P31943|HNRH1_HUMAN	R.YGDGGSTFQSTTGHC(+57.02)VHMR.G	Y	43.62	2096.8792	19	3.8	699.9697	3	18.24	1.92E5	5.45E5	2	3890	20210305-sense.raw	2	1	1	276	294	Carbamidomethylation	C15:Carbamidomethylation:1000.00
108	89	sp|P31943|HNRH1_HUMAN	R.YVEVFK.S	N	43.47	783.4166	6	3.7	392.7170	2	21.08		2.31E6	2	5147	20210305-sense.raw	1	0	1	82	87
108	89	sp|P31943|HNRH1_HUMAN	R.GLPFGC(+57.02)SK.E	N	42.71	864.4163	8	3.9	433.2171	2	21.03		6.39E5	2	5124	20210305-sense.raw	1	0	1	117	124	Carbamidomethylation	C6:Carbamidomethylation:1000.00
108	89	sp|P31943|HNRH1_HUMAN	R.FIYTR.E	N	42.68	698.3751	5	2.1	350.1956	2	18.90		4.2E6	2	4202	20210305-sense.raw	1	0	1	45	49
108	89	sp|P31943|HNRH1_HUMAN	R.FFSDC(+57.02)K.I	N	39.61	802.3320	6	1.0	402.1736	2	18.07		1.56E6	2	3814	20210305-sense.raw	1	0	1	30	35	Carbamidomethylation	C5:Carbamidomethylation:1000.00
108	89	sp|P31943|HNRH1_HUMAN	K.IQN(+.98)GAQGIR.F	Y	36.12	956.5039	9	3.2	479.2608	2	15.69		3.2E5	2	2844	20210305-sense.raw	1	0	1	36	44	Deamidation (NQ)	N3:Deamidation (NQ):17.01
108	89	sp|P31943|HNRH1_HUMAN	R.YIEIFK.S	N	33.07	811.4479	6	2.1	406.7321	2	24.91	4.61E5		1	7221	20210305-AS.raw	1	1	0	180	185
67	56	sp|Q8IYB7|DI3L2_HUMAN	K.LAFTLDHETGLPQGC(+57.02)HIYEYR.E	Y	68.02	2519.1902	21	3.6	840.7404	3	25.52		6.13E5	2	7248	20210305-sense.raw	3	0	3	556	576	Carbamidomethylation	C15:Carbamidomethylation:1000.00
67	56	sp|Q8IYB7|DI3L2_HUMAN	R.DLDDALSC(+57.02)KPLADGNFK.V	Y	65.69	1877.8828	17	1.7	626.9693	3	25.09		5.95E5	2	7013	20210305-sense.raw	1	0	1	389	405	Carbamidomethylation	C8:Carbamidomethylation:1000.00
67	56	sp|Q8IYB7|DI3L2_HUMAN	R.HYALNVPLYTHFTSPIR.R	Y	62.36	2028.0581	17	0.2	677.0268	3	26.71		1.13E6	2	7885	20210305-sense.raw	1	0	1	688	704
67	56	sp|Q8IYB7|DI3L2_HUMAN	R.FADVLVHR.L	Y	60.96	955.5239	8	0.5	478.7695	2	20.63	2.45E5	1.35E6	2	4941	20210305-sense.raw	2	1	1	706	713
67	56	sp|Q8IYB7|DI3L2_HUMAN	K.DETTC(+57.02)ISQDTR.A	Y	60.16	1324.5565	11	1.0	663.2862	2	17.26		2.25E5	2	3465	20210305-sense.raw	1	0	1	212	222	Carbamidomethylation	C5:Carbamidomethylation:1000.00
67	56	sp|Q8IYB7|DI3L2_HUMAN	K.VGVHIADVSYFVPEGSDLDKVAAER.A	Y	59.59	2672.3445	25	4.0	891.7923	3	27.21		9.1E4	2	8158	20210305-sense.raw	2	0	2	406	430
67	56	sp|Q8IYB7|DI3L2_HUMAN	K.QAFDVLVLR.Y	Y	56.35	1059.6077	9	3.0	530.8127	2	27.89	2.13E5	4.93E5	1	8872	20210305-AS.raw	2	1	1	780	788
67	56	sp|Q8IYB7|DI3L2_HUMAN	K.SLTQTFGDDKYSLAR.K	Y	56.14	1700.8369	15	2.8	851.4281	2	22.89	6.57E5	1.22E6	1	6226	20210305-AS.raw	3	2	1	643	657
67	56	sp|Q8IYB7|DI3L2_HUMAN	R.AFPEQALLR.R	Y	49.86	1043.5763	9	1.4	522.7961	2	24.84		2.42E6	2	6887	20210305-sense.raw	2	0	2	600	608
67	56	sp|Q8IYB7|DI3L2_HUMAN	R.LLAAALGYR.E	Y	47.86	946.5599	9	-0.3	474.2871	2	24.39	1.02E6		1	6940	20210305-AS.raw	1	1	0	714	722
67	56	sp|Q8IYB7|DI3L2_HUMAN	R.ATSVYLVQK.V	Y	46.21	1007.5651	9	1.0	504.7903	2	19.64		1.39E6	2	4556	20210305-sense.raw	1	0	1	431	439
67	56	sp|Q8IYB7|DI3L2_HUMAN	K.LLPEEHWK.V	Y	45.18	1050.5498	8	5.8	526.2852	2	20.35		5.76E5	2	4814	20210305-sense.raw	1	0	1	115	122
67	56	sp|Q8IYB7|DI3L2_HUMAN	R.GVSAVAGPHDIGASPGDKK.S	Y	44.61	1761.9009	19	3.6	588.3097	3	16.71		7.02E5	2	3242	20210305-sense.raw	1	0	1	18	36
67	56	sp|Q8IYB7|DI3L2_HUMAN	K.VVPMLPR.L	Y	44.02	810.4786	7	2.2	406.2475	2	22.25	3.67E5		1	5917	20210305-AS.raw	1	1	0	440	446
67	56	sp|Q8IYB7|DI3L2_HUMAN	R.DIFIDGVVAR.N	Y	41.34	1103.5974	10	-0.2	552.8058	2	27.15		5.38E4	2	8124	20210305-sense.raw	1	0	1	93	102
67	56	sp|Q8IYB7|DI3L2_HUMAN	K.YALFSPSDHR.V	Y	40.20	1191.5673	10	-0.1	596.7908	2	21.44	3.97E5	4.98E5	2	5301	20210305-sense.raw	2	1	1	265	274
67	56	sp|Q8IYB7|DI3L2_HUMAN	R.ALN(+.98)GDLVVVK.L	Y	39.37	1027.5913	10	3.8	514.8049	2	23.47		2.9E5	2	6257	20210305-sense.raw	1	0	1	105	114	Deamidation (NQ)	N3:Deamidation (NQ):1000.00
67	56	sp|Q8IYB7|DI3L2_HUMAN	K.LSYEHAQSMIESPTEK.I	Y	35.02	1848.8563	16	1.8	925.4371	2	21.16		6.7E5	2	5178	20210305-sense.raw	2	0	2	492	507
67	56	sp|Q8IYB7|DI3L2_HUMAN	R.FVDGALR.L	Y	30.77	776.4180	7	1.9	389.2170	2	19.46		1.62E6	2	4470	20210305-sense.raw	1	0	1	544	550
67	56	sp|Q8IYB7|DI3L2_HUMAN	M.S(+42.01)HPDYR.M	Y	29.92	815.3562	6	2.6	408.6864	2	13.84	2.24E5	7.12E5	2	2108	20210305-sense.raw	2	1	1	2	7	Acetylation (Protein N-term)	S1:Acetylation (Protein N-term):1000.00
67	56	sp|Q8IYB7|DI3L2_HUMAN	K.VVYILEK.K	Y	28.98	862.5164	7	2.7	432.2666	2	22.38	2.66E5	8.96E5	2	5752	20210305-sense.raw	2	1	1	235	241
67	56	sp|Q8IYB7|DI3L2_HUMAN	R.LDQLK.L	N	25.70	615.3591	5	1.2	308.6872	2	14.54		8.03E5	2	2382	20210305-sense.raw	1	0	1	551	555
67	56	sp|Q8IYB7|DI3L2_HUMAN	R.IYVPLK.D	Y	22.25	731.4581	6	2.2	366.7372	2	21.74		1.66E5	2	5450	20210305-sense.raw	1	0	1	278	283
123	64	sp|O00571|DDX3X_HUMAN	M.S(+42.01)HVAVENALGLDQQFAGLDLNSSDNQSGGSTASK.G	Y	83.32	3458.6187	34	3.1	1153.8838	3	29.64	4.08E5		1	9812	20210305-AS.raw	1	1	0	2	35	Acetylation (Protein N-term)	S1:Acetylation (Protein N-term):1000.00
123	64	sp|O00571|DDX3X_HUMAN	R.SFLLDLLNATGK.D	Y	64.42	1290.7183	12	2.3	646.3679	2	34.19	1.07E6		1	12006	20210305-AS.raw	1	1	0	429	440
123	64	sp|O00571|DDX3X_HUMAN	K.QYPISLVLAPTR.E	Y	63.12	1356.7765	12	1.6	679.3966	2	28.13	5.63E5		1	9012	20210305-AS.raw	1	1	0	265	276
123	64	sp|O00571|DDX3X_HUMAN	R.LEQELFSGGNTGINFEK.Y	Y	61.95	1881.9108	17	6.9	941.9691	2	26.67	7.05E5		1	8186	20210305-AS.raw	1	1	0	146	162
123	64	sp|O00571|DDX3X_HUMAN	R.DLMAC(+57.02)AQTGSGK.T	Y	58.09	1237.5431	12	3.6	619.7811	2	19.08	3.62E5		1	4439	20210305-AS.raw	1	1	0	219	230	Carbamidomethylation	C5:Carbamidomethylation:1000.00
123	64	sp|O00571|DDX3X_HUMAN	R.VGNLGLATSFFNER.N	Y	57.44	1523.7732	14	3.7	762.8967	2	28.89	1.95E6		1	9442	20210305-AS.raw	1	1	0	535	548
123	64	sp|O00571|DDX3X_HUMAN	R.VGSTSENITQK.V	Y	54.54	1162.5830	11	2.2	582.3000	2	14.53	1.25E6	1.86E5	1	2419	20210305-AS.raw	2	1	1	408	418
123	64	sp|O00571|DDX3X_HUMAN	R.DREEALHQFR.S	Y	54.18	1299.6320	10	1.5	434.2186	3	17.78	1.67E6		1	3824	20210305-AS.raw	1	1	0	479	488
123	64	sp|O00571|DDX3X_HUMAN	R.QSSGASSSSFSSSR.A	Y	50.11	1360.5854	14	3.4	681.3023	2	14.33	4.83E5		1	2351	20210305-AS.raw	1	1	0	604	617
123	64	sp|O00571|DDX3X_HUMAN	K.SPILVATAVAAR.G	Y	49.96	1167.6975	12	1.3	584.8568	2	23.92	2.15E6		1	6718	20210305-AS.raw	1	1	0	492	503
123	64	sp|O00571|DDX3X_HUMAN	K.DLLDLLVEAK.Q	Y	46.99	1127.6438	10	2.0	564.8303	2	34.52	5.93E5		1	12151	20210305-AS.raw	1	1	0	555	564
123	64	sp|O00571|DDX3X_HUMAN	L.TLVFVETK.K	N	40.15	935.5328	8	0.3	468.7738	2	22.28	4.21E5		1	5932	20210305-AS.raw	1	1	0	444	451
123	64	sp|O00571|DDX3X_HUMAN	K.DKDAYSSFGSR.S	Y	34.05	1231.5469	11	2.0	616.7819	2	17.94	5.12E5		1	3902	20210305-AS.raw	1	1	0	65	75
123	64	sp|O00571|DDX3X_HUMAN	K.HAIPIIK.E	Y	28.40	790.5065	7	1.4	396.2610	2	18.66	8.97E5		1	4237	20210305-AS.raw	1	1	0	209	215
123	64	sp|O00571|DDX3X_HUMAN	R.YTRPTPVQK.H	Y	24.20	1088.5978	9	2.2	363.8740	3	13.77	1.68E6		1	2129	20210305-AS.raw	2	2	0	200	208
82	61	sp|O60506|HNRPQ_HUMAN	R.TGYTLDVTTGQR.K	N	70.35	1310.6466	12	0.1	656.3306	2	21.50	2.61E6	1.38E6	1	5550	20210305-AS.raw	2	1	1	131	142
82	61	sp|O60506|HNRPQ_HUMAN	K.VAEKLDEIYVAGLVAHSDLDER.A	Y	70.31	2441.2437	22	2.5	814.7572	3	27.17	1.89E5	1.08E5	1	8465	20210305-AS.raw	2	1	1	39	60
82	61	sp|O60506|HNRPQ_HUMAN	R.GYAFVTFC(+57.02)TK.E	Y	65.05	1192.5587	10	4.8	597.2895	2	26.17	3.91E5	1.84E5	1	7905	20210305-AS.raw	2	1	1	204	213	Carbamidomethylation	C8:Carbamidomethylation:1000.00
82	61	sp|O60506|HNRPQ_HUMAN	R.GFC(+57.02)FLEYEDHK.T	N	63.08	1443.6129	11	-0.4	722.8134	2	25.45	3.87E5		1	7511	20210305-AS.raw	1	1	0	287	297	Carbamidomethylation	C3:Carbamidomethylation:1000.00
82	61	sp|O60506|HNRPQ_HUMAN	K.VTEGLTDVILYHQPDDK.K	Y	61.85	1941.9684	17	2.0	648.3314	3	25.41	7.72E5		1	7488	20210305-AS.raw	1	1	0	266	282
82	61	sp|O60506|HNRPQ_HUMAN	K.DSDLSHVQNK.S	Y	59.19	1141.5364	10	4.0	571.7778	2	13.70	1.09E6	4.77E5	2	2063	20210305-sense.raw	2	1	1	82	91
82	61	sp|O60506|HNRPQ_HUMAN	K.TKEQILEEFSK.V	Y	58.23	1350.7030	11	1.1	676.3595	2	22.23	8.85E5	2.72E5	1	5907	20210305-AS.raw	2	1	1	255	265
82	61	sp|O60506|HNRPQ_HUMAN	K.YGGPPPDSVYSGQQPSVGTEIFVGK.I	Y	55.62	2565.2388	25	2.7	1283.6301	2	26.81	3.32E5		1	8257	20210305-AS.raw	1	1	0	144	168
82	61	sp|O60506|HNRPQ_HUMAN	R.LMMDPLTGLNR.G	Y	47.81	1259.6366	11	2.6	630.8272	2	27.58	9.47E5		1	8692	20210305-AS.raw	1	1	0	193	203
82	61	sp|O60506|HNRPQ_HUMAN	K.AFSQFGK.L	Y	43.56	783.3915	7	0.8	392.7033	2	19.23	8.69E5		1	4503	20210305-AS.raw	1	1	0	357	363
82	61	sp|O60506|HNRPQ_HUMAN	K.AGPIWDLR.L	N	43.50	926.4974	8	2.8	464.2573	2	26.12	3.59E6	1.67E6	2	7576	20210305-sense.raw	2	1	1	185	192
82	61	sp|O60506|HNRPQ_HUMAN	K.LYNNHEIR.S	Y	43.40	1057.5305	8	1.9	529.7736	2	15.51	5.64E5		1	2824	20210305-AS.raw	1	1	0	222	229
82	61	sp|O60506|HNRPQ_HUMAN	R.LFVGSIPK.S	N	35.36	859.5167	8	2.1	430.7665	2	23.33	2.47E6	1.49E6	1	6442	20210305-AS.raw	2	1	1	245	252
82	61	sp|O60506|HNRPQ_HUMAN	K.EAAQEAVK.L	N	35.03	844.4290	8	3.4	423.2232	2	11.57	8.08E5		1	1294	20210305-AS.raw	1	1	0	214	221
82	61	sp|O60506|HNRPQ_HUMAN	R.AIEALKEFNEDGALAVLQQFK.D	Y	33.80	2333.2266	21	-1.8	778.7480	3	31.61	3.01E5		1	10816	20210305-AS.raw	1	1	0	61	81
82	61	sp|O60506|HNRPQ_HUMAN	K.EFNEDGALAVLQQFK.D	Y	30.99	1707.8467	15	2.5	854.9327	2	31.29	1.07E5		1	10649	20210305-AS.raw	1	1	0	67	81
82	61	sp|O60506|HNRPQ_HUMAN	K.ALLER.T	N	26.26	600.3595	5	1.7	301.1875	2	17.23	3.1E6		1	3569	20210305-AS.raw	1	1	0	126	130
82	61	sp|O60506|HNRPQ_HUMAN	R.AIEALK.E	Y	24.32	643.3904	6	1.3	322.7029	2	16.77		5.16E5	2	3269	20210305-sense.raw	1	0	1	61	66
82	61	sp|O60506|HNRPQ_HUMAN	E.EILEK.A	N	22.93	630.3588	5	2.1	316.1873	2	16.24	3.91E5		1	3144	20210305-AS.raw	1	1	0	352	356
133	98	sp|P25705|ATPA_HUMAN	K.FENAFLSHVVSQHQALLGTIR.A	Y	80.10	2366.2495	21	0.1	789.7572	3	27.86	1.57E6		1	8858	20210305-AS.raw	1	1	0	507	527
133	98	sp|P25705|ATPA_HUMAN	R.EVAAFAQFGSDLDAATQQLLSR.G	Y	74.64	2337.1599	22	3.5	1169.5913	2	34.93	1.77E5		1	12339	20210305-AS.raw	2	2	0	442	463
133	98	sp|P25705|ATPA_HUMAN	R.EAYPGDVFYLHSR.L	Y	74.42	1552.7310	13	-1.1	777.3719	2	24.75		1.35E5	2	6840	20210305-sense.raw	1	0	1	335	347
133	98	sp|P25705|ATPA_HUMAN	R.TGAIVDVPVGEELLGR.V	Y	66.00	1623.8832	16	5.1	812.9530	2	28.43		2.38E5	2	8825	20210305-sense.raw	1	0	1	134	149
133	98	sp|P25705|ATPA_HUMAN	R.ILGADTSVDLEETGR.V	Y	64.34	1574.7787	15	4.2	788.4000	2	24.04	4.44E5	2.07E5	1	6778	20210305-AS.raw	2	1	1	59	73
133	98	sp|P25705|ATPA_HUMAN	K.HALIIYDDLSK.Q	Y	60.19	1286.6870	11	3.9	644.3533	2	24.10	1.11E6		1	6808	20210305-AS.raw	1	1	0	306	316
133	98	sp|P25705|ATPA_HUMAN	K.TGTAEMSSILEER.I	Y	52.49	1422.6660	13	-1.2	712.3394	2	24.20	2.59E5		1	6854	20210305-AS.raw	1	1	0	46	58
133	98	sp|P25705|ATPA_HUMAN	K.AVDSLVPIGR.G	Y	51.28	1025.5869	10	2.0	513.8018	2	23.85	1.1E6	4.89E5	2	6408	20210305-sense.raw	2	1	1	195	204
133	98	sp|P25705|ATPA_HUMAN	R.VVDALGNAIDGKGPIGSK.T	Y	49.49	1709.9312	18	3.1	570.9861	3	22.60	2.21E5		1	6087	20210305-AS.raw	1	1	0	150	167
133	98	sp|P25705|ATPA_HUMAN	K.GMSLNLEPDNVGVVVFGNDK.L	Y	46.42	2103.0305	20	1.6	1052.5242	2	30.34	2.39E5		1	10199	20210305-AS.raw	1	1	0	104	123
133	98	sp|P25705|ATPA_HUMAN	R.QMSLLLR.R	Y	38.32	859.4949	7	2.2	430.7557	2	24.84	8.54E5		1	7179	20210305-AS.raw	1	1	0	323	329
133	98	sp|P25705|ATPA_HUMAN	R.ELIIGDR.Q	Y	29.49	814.4548	7	3.2	408.2360	2	20.99		9.8E5	2	5105	20210305-sense.raw	1	0	1	208	214
129	154	sp|Q8NCA5|FA98A_HUMAN	K.GPLLEDGALSQAVSAGASSPEFTK.L	Y	88.94	2331.1594	24	2.3	1166.5897	2	27.65	6.95E5		1	8732	20210305-AS.raw	2	2	0	21	44
129	154	sp|Q8NCA5|FA98A_HUMAN	K.TTISVAHLLAAR.Q	Y	73.97	1251.7299	12	1.7	626.8733	2	24.60	5.23E6		1	7049	20210305-AS.raw	2	2	0	261	272
129	154	sp|Q8NCA5|FA98A_HUMAN	R.LDVTVQSFGWSDR.A	Y	63.42	1508.7260	13	3.1	755.3726	2	27.73	1.71E6		1	8777	20210305-AS.raw	1	1	0	226	238
129	154	sp|Q8NCA5|FA98A_HUMAN	K.KAQEGGGSEVFQELK.G	Y	60.62	1605.7998	15	3.6	803.9101	2	20.81	4.86E5		1	5225	20210305-AS.raw	1	1	0	133	147
129	154	sp|Q8NCA5|FA98A_HUMAN	K.RLDVTVQSFGWSDR.A	Y	60.23	1664.8270	14	4.7	833.4247	2	26.05	2.37E5		1	7842	20210305-AS.raw	1	1	0	225	238
129	154	sp|Q8NCA5|FA98A_HUMAN	R.GGRPNEIEPPPPEMPPWQK.R	Y	55.50	2155.0520	19	3.7	719.3606	3	23.67	1.8E6		1	6601	20210305-AS.raw	1	1	0	306	324
129	154	sp|Q8NCA5|FA98A_HUMAN	K.AQEGGGSEVFQELK.G	Y	54.62	1477.7048	14	2.4	739.8615	2	23.03	1.85E6		1	6303	20210305-AS.raw	1	1	0	134	147
129	154	sp|Q8NCA5|FA98A_HUMAN	K.LC(+57.02)AWLVSELR.V	Y	51.69	1245.6539	10	1.7	623.8353	2	28.93	1.09E6		1	9463	20210305-AS.raw	1	1	0	45	54	Carbamidomethylation	C2:Carbamidomethylation:1000.00
129	154	sp|Q8NCA5|FA98A_HUMAN	K.HQGGWTDGGSGGGGGYQDGGYR.D	Y	32.20	2124.8633	22	0.1	709.2951	3	18.97	4.54E5		1	4387	20210305-AS.raw	1	1	0	379	400
129	154	sp|Q8NCA5|FA98A_HUMAN	R.SVLSPK.T	N	28.45	629.3748	6	0.3	315.6948	2	15.54	6.9E5		1	2837	20210305-AS.raw	1	1	0	255	260
129	154	sp|Q8NCA5|FA98A_HUMAN	R.KLLIK.R	N	22.77	613.4526	5	2.3	307.7343	2	15.36	6.61E5		1	2753	20210305-AS.raw	1	1	0	220	224
100	80	sp|P10809|CH60_HUMAN	K.LVQDVANNTNEEAGDGTTTATVLAR.S	Y	76.07	2559.2412	25	2.6	1280.6312	2	22.60	2.41E6	3.96E5	1	6086	20210305-AS.raw	4	2	2	97	121
100	80	sp|P10809|CH60_HUMAN	K.TLNDELEIIEGMK.F	Y	65.91	1503.7490	13	2.8	752.8839	2	29.74	1.87E6		1	9873	20210305-AS.raw	1	1	0	206	218
100	80	sp|P10809|CH60_HUMAN	R.IQEIIEQLDVTTSEYEK.E	Y	62.86	2037.0154	17	6.4	1019.5215	2	27.97	3.83E5		1	8916	20210305-AS.raw	1	1	0	371	387
100	80	sp|P10809|CH60_HUMAN	K.VGGTSDVEVNEK.K	Y	59.70	1232.5884	12	1.2	617.3022	2	15.89	1.13E6		1	2987	20210305-AS.raw	1	1	0	406	417
100	80	sp|P10809|CH60_HUMAN	K.C(+57.02)EFQDAYVLLSEK.K	Y	59.28	1600.7443	13	-2.2	801.3777	2	28.20	5.28E5		1	9054	20210305-AS.raw	1	1	0	237	249	Carbamidomethylation	C1:Carbamidomethylation:1000.00
100	80	sp|P10809|CH60_HUMAN	K.VGGTSDVEVNEKK.D	Y	58.97	1360.6833	13	6.6	681.3535	2	14.10	2.27E5		1	2254	20210305-AS.raw	1	1	0	406	418
100	80	sp|P10809|CH60_HUMAN	R.AAVEEGIVLGGGC(+57.02)ALLR.C	Y	57.13	1683.8977	17	4.3	842.9597	2	27.67	1.15E6		1	8742	20210305-AS.raw	1	1	0	430	446	Carbamidomethylation	C13:Carbamidomethylation:1000.00
100	80	sp|P10809|CH60_HUMAN	K.APGFGDNRK.N	Y	51.13	960.4777	9	2.0	481.2471	2	13.77	7.5E5		1	2127	20210305-AS.raw	1	1	0	302	310
100	80	sp|P10809|CH60_HUMAN	K.ISSIQSIVPALEIANAHR.K	Y	51.03	1918.0636	18	1.3	640.3626	3	27.76	3.08E6	2.05E5	1	8794	20210305-AS.raw	2	1	1	251	268
100	80	sp|P10809|CH60_HUMAN	R.VTDALNATR.A	Y	47.60	959.5036	9	0.9	480.7595	2	16.68	3.04E6	7.82E5	1	3325	20210305-AS.raw	2	1	1	421	429
100	80	sp|P10809|CH60_HUMAN	K.APGFGDNR.K	Y	47.17	832.3828	8	0.3	417.1988	2	16.18	6.21E5		1	3118	20210305-AS.raw	1	1	0	302	309
100	80	sp|P10809|CH60_HUMAN	K.EIGNIISDAMK.K	Y	42.97	1189.6012	11	3.6	595.8100	2	26.22	4.5E5		1	7929	20210305-AS.raw	1	1	0	181	191
100	80	sp|P10809|CH60_HUMAN	K.VGLQVVAVK.A	Y	42.17	911.5804	9	1.8	456.7983	2	22.05		4.12E5	2	5591	20210305-sense.raw	1	0	1	293	301
100	80	sp|P10809|CH60_HUMAN	K.GANPVEIR.R	Y	38.42	854.4610	8	1.5	428.2384	2	17.79	1.55E6		1	3827	20210305-AS.raw	1	1	0	134	141
100	80	sp|P10809|CH60_HUMAN	K.VGEVIVTKDDAMLLK.G	Y	23.54	1629.9011	15	2.2	544.3088	3	24.37	6.7E5		1	6936	20210305-AS.raw	1	1	0	345	359
100	80	sp|P10809|CH60_HUMAN	K.GVITVK.D	Y	23.30	615.3956	6	0.4	308.7052	2	16.80	2.85E5		1	3374	20210305-AS.raw	1	1	0	197	202
98	58	sp|P17844|DDX5_HUMAN	R.TTYLVLDEADR.M	Y	70.23	1294.6405	11	2.4	648.3291	2	24.55	9.64E5	2.45E5	2	6742	20210305-sense.raw	2	1	1	242	252
98	58	sp|P17844|DDX5_HUMAN	K.TGTAYTFFTPNNIK.Q	Y	69.43	1573.7776	14	4.0	787.8992	2	26.53	4.11E5		1	8111	20210305-AS.raw	1	1	0	438	451
98	58	sp|P17844|DDX5_HUMAN	K.APILIATDVASR.G	N	67.41	1225.7030	12	1.1	613.8594	2	24.22	5.26E6	1.44E6	1	6863	20210305-AS.raw	2	1	1	392	403
98	58	sp|P17844|DDX5_HUMAN	R.GDGPIC(+57.02)LVLAPTR.E	N	61.79	1367.7231	13	2.5	684.8705	2	27.16	1.37E6		1	8460	20210305-AS.raw	1	1	0	165	177	Carbamidomethylation	C6:Carbamidomethylation:1000.00
98	58	sp|P17844|DDX5_HUMAN	K.STC(+57.02)IYGGAPK.G	N	60.34	1052.4961	10	1.8	527.2563	2	17.63	9.03E5	2.9E5	1	3753	20210305-AS.raw	2	1	1	198	207	Carbamidomethylation	C3:Carbamidomethylation:1000.00
98	58	sp|P17844|DDX5_HUMAN	K.TLSYLLPAIVHINHQPFLER.G	Y	59.52	2360.3005	20	2.7	787.7762	3	29.43	8.38E5		1	9692	20210305-AS.raw	1	1	0	145	164
98	58	sp|P17844|DDX5_HUMAN	R.GVEIC(+57.02)IATPGR.L	N	58.04	1171.6019	11	4.0	586.8106	2	23.23	1.41E6		1	6391	20210305-AS.raw	1	1	0	217	227	Carbamidomethylation	C5:Carbamidomethylation:1000.00
98	58	sp|P17844|DDX5_HUMAN	K.FVINYDYPNSSEDYIHR.I	Y	57.23	2130.9646	17	-3.5	711.3263	3	25.52	1.35E6		1	7551	20210305-AS.raw	1	1	0	412	428
98	58	sp|P17844|DDX5_HUMAN	K.QVSDLISVLR.E	Y	49.42	1128.6503	10	1.5	565.3333	2	27.58	9.36E5	2.68E5	1	8691	20210305-AS.raw	2	1	1	452	461
98	58	sp|P17844|DDX5_HUMAN	R.LMEEIMSEK.E	Y	46.44	1108.5144	9	0.9	555.2650	2	22.68	3.38E5		1	6126	20210305-AS.raw	1	1	0	332	340
98	58	sp|P17844|DDX5_HUMAN	R.DGWPAMGIHGDK.S	Y	43.00	1282.5764	12	-0.8	642.2950	2	22.69	1.31E5		1	6129	20210305-AS.raw	1	1	0	364	375
98	58	sp|P17844|DDX5_HUMAN	K.TIVFVETK.R	N	40.15	935.5328	8	0.3	468.7738	2	22.28	4.21E5		1	5932	20210305-AS.raw	1	1	0	344	351
98	58	sp|P17844|DDX5_HUMAN	K.LLQLVEDR.G	Y	39.50	984.5604	8	2.6	493.2887	2	23.54	1.69E6		1	6542	20210305-AS.raw	1	1	0	471	478
98	58	sp|P17844|DDX5_HUMAN	K.IVDQIRPDR.Q	N	27.20	1110.6145	9	1.1	556.3151	2	16.83	4.93E5		1	3389	20210305-AS.raw	1	1	0	265	273
98	58	sp|P17844|DDX5_HUMAN	R.EANQAINPK.L	N	26.88	983.5036	9	2.5	492.7603	2	13.32		4.41E5	2	1924	20210305-sense.raw	1	0	1	462	470
98	58	sp|P17844|DDX5_HUMAN	R.KIVDQIRPDR.Q	N	25.15	1238.7095	10	0.5	413.9106	3	16.91	9.38E5		1	3427	20210305-AS.raw	1	1	0	264	273
98	58	sp|P17844|DDX5_HUMAN	R.SKEITVR.G	Y	20.40	831.4814	7	0.2	416.7480	2	13.54	4.01E5		1	2047	20210305-AS.raw	1	1	0	79	85
55	91	sp|P15924|DESP_HUMAN	K.GFFDPNTEENLTYLQLK.E	Y	71.98	2027.9840	17	4.4	1015.0038	2	30.79	5.19E5	1.54E5	2	10012	20210305-sense.raw	2	1	1	2414	2430
55	91	sp|P15924|DESP_HUMAN	R.ALLQAILQTEDMLK.V	Y	66.27	1585.8749	14	4.8	793.9485	2	33.85		5.17E5	2	11465	20210305-sense.raw	1	0	1	772	785
55	91	sp|P15924|DESP_HUMAN	R.LLEAQIATGGIIDPK.E	Y	60.55	1537.8715	15	2.2	769.9447	2	26.31	7.18E5	5.74E5	2	7683	20210305-sense.raw	2	1	1	2367	2381
55	91	sp|P15924|DESP_HUMAN	K.AQQIHSQTSQQYPLYDLDLGK.F	Y	54.73	2432.1973	21	2.8	811.7420	3	25.04	0	4.53E5	2	6985	20210305-sense.raw	3	1	2	835	855
55	91	sp|P15924|DESP_HUMAN	R.QLQNIIQATSR.E	Y	52.16	1270.6993	11	-0.9	636.3564	2	22.17	4.16E5	5.19E5	2	5651	20210305-sense.raw	2	1	1	271	281
55	91	sp|P15924|DESP_HUMAN	R.LTYEIEDEK.R	Y	47.30	1138.5393	9	5.1	570.2798	2	20.67		4.33E5	2	4957	20210305-sense.raw	1	0	1	1114	1122
55	91	sp|P15924|DESP_HUMAN	R.LQSLTENLTK.E	Y	42.87	1145.6292	10	4.5	573.8244	2	21.29	5.11E5		1	5443	20210305-AS.raw	1	1	0	1706	1715
55	91	sp|P15924|DESP_HUMAN	R.GLVGIEFK.E	Y	41.09	861.4960	8	1.9	431.7561	2	25.34		5.04E5	2	7150	20210305-sense.raw	1	0	1	2319	2326
55	91	sp|P15924|DESP_HUMAN	R.LPVEEAYK.R	Y	39.28	947.4963	8	1.8	474.7563	2	19.11		4.01E5	2	4299	20210305-sense.raw	1	0	1	2310	2317
55	91	sp|P15924|DESP_HUMAN	R.QLLQEQESVK.Q	Y	38.65	1200.6350	10	1.9	601.3259	2	18.83	2.62E5	6.37E5	2	4168	20210305-sense.raw	2	1	1	1667	1676
55	91	sp|P15924|DESP_HUMAN	R.YEVTSGGGGTSR.M	Y	36.35	1169.5312	12	1.6	585.7739	2	15.04	3.38E5	3.75E5	1	2627	20210305-AS.raw	2	1	1	28	39
55	91	sp|P15924|DESP_HUMAN	R.AQIDNLTR.E	Y	36.33	929.4930	8	2.5	465.7549	2	17.97		2.48E6	2	3769	20210305-sense.raw	1	0	1	1393	1400
55	91	sp|P15924|DESP_HUMAN	K.EKEYEIER.L	Y	34.21	1094.5244	8	0.6	548.2698	2	16.13	6.67E4	1.79E5	1	3098	20210305-AS.raw	2	1	1	1166	1173
55	91	sp|P15924|DESP_HUMAN	R.LPVEEAYKR.G	Y	34.17	1103.5974	9	2.7	552.8075	2	17.59	3.88E5		1	3732	20210305-AS.raw	1	1	0	2310	2318
55	91	sp|P15924|DESP_HUMAN	K.VTQLTDR.W	Y	32.23	831.4450	7	1.6	416.7304	2	14.89		4.72E5	2	2520	20210305-sense.raw	1	0	1	860	866
55	91	sp|P15924|DESP_HUMAN	K.FGDSNTVM(+15.99)R.F	Y	32.14	1041.4550	9	0.4	521.7350	2	15.71		1.82E6	2	2851	20210305-sense.raw	1	0	1	917	925	Oxidation (M)	M8:Oxidation (M):1000.00
55	91	sp|P15924|DESP_HUMAN	R.YIELLTR.S	Y	31.56	906.5175	7	0.6	454.2663	2	24.44		7.16E5	2	6686	20210305-sense.raw	1	0	1	1003	1009
55	91	sp|P15924|DESP_HUMAN	K.GLQDSIR.K	Y	31.46	787.4188	7	1.0	394.7171	2	18.01		3.72E5	2	3787	20210305-sense.raw	1	0	1	394	400
55	91	sp|P15924|DESP_HUMAN	R.NKYETEINITK.T	Y	30.30	1351.6984	11	-3.5	676.8541	2	19.24	2.48E5		1	4509	20210305-AS.raw	1	1	0	1208	1218
55	91	sp|P15924|DESP_HUMAN	R.FLSEMLK.S	Y	30.18	866.4572	7	3.0	434.2372	2	24.71		3.23E5	2	6817	20210305-sense.raw	1	0	1	1016	1022
55	91	sp|P15924|DESP_HUMAN	R.SNKPIILR.A	Y	28.85	939.5865	8	2.6	470.8018	2	17.54		4.54E5	2	3583	20210305-sense.raw	1	0	1	457	464
55	91	sp|P15924|DESP_HUMAN	L.EEELR.L	N	25.65	674.3235	5	4.1	338.1704	2	13.19	2.55E6		1	1912	20210305-AS.raw	2	2	0	1038	1042
55	91	sp|P15924|DESP_HUMAN	K.AISVPR.V	Y	23.38	641.3860	6	2.5	321.7011	2	17.33	2.88E5	3.86E5	2	3499	20210305-sense.raw	2	1	1	155	160
55	91	sp|P15924|DESP_HUMAN	K.VYEAR.L	Y	23.30	636.3231	5	3.7	319.1700	2	11.60		1.71E5	2	1301	20210305-sense.raw	1	0	1	786	790
55	91	sp|P15924|DESP_HUMAN	K.ELIEK.G	N	22.93	630.3588	5	2.1	316.1873	2	16.24	3.91E5		1	3144	20210305-AS.raw	1	1	0	2357	2361
55	91	sp|P15924|DESP_HUMAN	R.IKDFLQGSSC(+57.02)IAGIYNETTK.Q	Y	21.98	2244.1096	20	8.5	749.0502	3	26.36	2.65E5		1	8010	20210305-AS.raw	1	1	0	2250	2269	Carbamidomethylation	C10:Carbamidomethylation:1000.00
55	91	sp|P15924|DESP_HUMAN	R.EIDKLR.Q	N	21.87	772.4443	6	1.3	387.2299	2	14.69		2.82E5	2	2445	20210305-sense.raw	1	0	1	1938	1943
110	124	sp|Q9Y3I0|RTCB_HUMAN	K.NVTDVVNTC(+57.02)HDAGISK.K	Y	78.05	1728.8101	16	0.8	865.4130	2	19.33	9.31E5		1	4551	20210305-AS.raw	1	1	0	477	492	Carbamidomethylation	C9:Carbamidomethylation:1000.00
110	124	sp|Q9Y3I0|RTCB_HUMAN	R.GLGHQVATDALVAMEK.A	Y	72.73	1638.8400	16	2.7	820.4295	2	25.34	1.15E6		1	7447	20210305-AS.raw	1	1	0	264	279
110	124	sp|Q9Y3I0|RTCB_HUMAN	K.Q(-17.03)IGNVAALPGIVHR.S	Y	69.18	1426.8044	14	1.1	714.4103	2	27.75	1E6		1	8791	20210305-AS.raw	1	1	0	68	81	Pyro-glu from Q	Q1:Pyro-glu from Q:1000.00
110	124	sp|Q9Y3I0|RTCB_HUMAN	K.LVMEEAPESYK.N	Y	67.96	1294.6115	11	3.7	648.3154	2	21.07	2.35E6		1	5342	20210305-AS.raw	1	1	0	466	476
110	124	sp|Q9Y3I0|RTCB_HUMAN	K.QIGNVAALPGIVHR.S	Y	64.43	1443.8311	14	2.4	482.2855	3	23.59	5.55E6		1	6566	20210305-AS.raw	2	2	0	68	81
110	124	sp|Q9Y3I0|RTCB_HUMAN	K.VFNTTPDDLDLHVIYDVSHNIAK.V	Y	63.03	2625.3074	23	1.7	876.1112	3	29.05	4.84E6		1	9511	20210305-AS.raw	3	3	0	335	357
110	124	sp|Q9Y3I0|RTCB_HUMAN	R.TNLDESDVQ(+.98)PVKEQLAQAMFDHIPVGVGSK.G	Y	56.48	3252.5972	30	8.9	1085.2159	3	28.20	9.45E3		1	9052	20210305-AS.raw	1	1	0	129	158	Deamidation (NQ)	Q9:Deamidation (NQ):0.00
110	124	sp|Q9Y3I0|RTCB_HUMAN	R.NLDFQDVLDK.L	Y	55.22	1205.5928	10	3.9	603.8060	2	27.16	6.47E5		1	8458	20210305-AS.raw	1	1	0	442	451
110	124	sp|Q9Y3I0|RTCB_HUMAN	K.LVM(+15.99)EEAPESYK.N	Y	54.38	1310.6063	11	2.2	656.3119	2	18.46	2E5		1	4140	20210305-AS.raw	1	1	0	466	476	Oxidation (M)	M3:Oxidation (M):1000.00
110	124	sp|Q9Y3I0|RTCB_HUMAN	R.SSMTFLTR.Q	Y	47.53	941.4641	8	4.8	471.7416	2	22.93	1.67E6		1	6247	20210305-AS.raw	1	1	0	322	329
110	124	sp|Q9Y3I0|RTCB_HUMAN	K.LMFEELR.N	Y	45.90	936.4739	7	3.4	469.2458	2	25.74	2.28E6		1	7666	20210305-AS.raw	1	1	0	45	51
110	124	sp|Q9Y3I0|RTCB_HUMAN	R.TNLDESDVQPVKEQLAQAMFDHIPVGVGSK.G	Y	41.27	3251.6133	30	1.5	813.9118	4	28.20	1.28E6		1	9055	20210305-AS.raw	1	1	0	129	158
110	124	sp|Q9Y3I0|RTCB_HUMAN	K.VEQHVVDGK.E	Y	39.35	1009.5192	9	2.6	505.7682	2	12.64	3.67E6		1	1716	20210305-AS.raw	1	1	0	358	366
110	124	sp|Q9Y3I0|RTCB_HUMAN	R.TNLDESDVQPVK.E	Y	38.75	1343.6569	12	2.1	672.8371	2	18.93	7.02E5		1	4368	20210305-AS.raw	1	1	0	129	140
110	124	sp|Q9Y3I0|RTCB_HUMAN	K.LRPIAVIK.G	Y	21.75	908.6171	8	-1.7	455.3150	2	20.32	1.53E6		1	4975	20210305-AS.raw	1	1	0	497	504
70	67	sp|P02545|LMNA_HUMAN	R.TALINSTGEEVAMR.K	Y	68.09	1490.7399	14	-0.2	746.3771	2	22.49	5.01E5	3.94E5	1	6027	20210305-AS.raw	2	1	1	528	541
70	67	sp|P02545|LMNA_HUMAN	R.VAVEEVDEEGK.F	Y	58.88	1202.5667	11	1.8	602.2917	2	17.55	6.22E5		1	3714	20210305-AS.raw	1	1	0	440	450
70	67	sp|P02545|LMNA_HUMAN	R.IDSLSAQLSQLQK.Q	Y	56.77	1429.7776	13	3.7	715.8987	2	25.48	3.82E5		1	7524	20210305-AS.raw	1	1	0	299	311
70	67	sp|P02545|LMNA_HUMAN	K.AAYEAELGDARK.T	Y	55.49	1292.6360	12	3.0	647.3272	2	17.59		2.11E5	2	3603	20210305-sense.raw	1	0	1	79	90
70	67	sp|P02545|LMNA_HUMAN	R.NSN(+.98)LVGAAHEELQQSR.I	Y	53.52	1752.8391	16	9.7	877.4354	2	20.17	0		1	4916	20210305-AS.raw	1	1	0	281	296	Deamidation (NQ)	N3:Deamidation (NQ):9.40
70	67	sp|P02545|LMNA_HUMAN	R.LKDLEALLNSK.E	Y	52.45	1242.7183	11	2.0	622.3677	2	25.22	6.23E5	3.98E5	1	7387	20210305-AS.raw	4	2	2	134	144
70	67	sp|P02545|LMNA_HUMAN	R.AQHEDQVEQYKK.E	Y	52.40	1501.7161	12	-2.2	501.5782	3	13.25	5.99E5	6.7E5	1	1929	20210305-AS.raw	2	1	1	250	261
70	67	sp|P02545|LMNA_HUMAN	K.EAALSTALSEKR.T	Y	51.53	1274.6830	12	3.2	638.3508	2	18.75	2.83E5		1	4282	20210305-AS.raw	1	1	0	145	156
70	67	sp|P02545|LMNA_HUMAN	R.SSFSQHAR.T	Y	48.16	918.4308	8	0.4	460.2229	2	12.18	4.31E5	2.68E5	2	1518	20210305-sense.raw	2	1	1	428	435
70	67	sp|P02545|LMNA_HUMAN	K.LRDLEDSLAR.E	Y	48.14	1186.6306	10	3.1	396.5520	3	20.70	3.57E5		1	5171	20210305-AS.raw	1	1	0	320	329
70	67	sp|P02545|LMNA_HUMAN	R.LADALQELR.A	Y	45.82	1027.5662	9	0.2	514.7905	2	23.56	1.33E6	8.65E5	1	6552	20210305-AS.raw	2	1	1	241	249
70	67	sp|P02545|LMNA_HUMAN	K.ASASGSGAQVGGPISSGSSASSVTVTR.S	Y	43.87	2364.1516	27	-7.4	1183.0743	2	20.39	5.77E4		1	5011	20210305-AS.raw	1	1	0	598	624
70	67	sp|P02545|LMNA_HUMAN	K.SNEDQSMGNWQIK.R	Y	42.76	1535.6675	13	3.9	768.8440	2	23.01	1.71E5		1	6296	20210305-AS.raw	1	1	0	458	470
70	67	sp|P02545|LMNA_HUMAN	K.QLQDEMLR.R	Y	41.10	1031.5070	8	3.9	516.7628	2	20.97	4.63E5		1	5295	20210305-AS.raw	1	1	0	182	189
70	67	sp|P02545|LMNA_HUMAN	K.LEAALGEAK.K	Y	40.99	900.4916	9	1.3	451.2537	2	17.93	1.23E6	3.94E5	1	3901	20210305-AS.raw	2	1	1	172	180
70	67	sp|P02545|LMNA_HUMAN	K.AGQVVTIWAAGAGATHSPPTDLVWK.A	Y	38.92	2532.3125	25	3.0	845.1140	3	28.29	3.58E5		1	9102	20210305-AS.raw	1	1	0	491	515
70	67	sp|P02545|LMNA_HUMAN	R.LAVYIDR.V	Y	36.27	848.4756	7	1.8	425.2458	2	21.71	8.9E5		1	5661	20210305-AS.raw	1	1	0	42	48
70	67	sp|P02545|LMNA_HUMAN	R.TLEGELHDLR.G	Y	35.45	1181.6040	10	1.9	394.8760	3	21.99		2.28E5	2	5561	20210305-sense.raw	1	0	1	157	166
70	67	sp|P02545|LMNA_HUMAN	K.LLEGEEER.L	Y	33.82	973.4716	8	2.2	487.7442	2	16.69		3.46E5	2	3238	20210305-sense.raw	1	0	1	379	386
70	67	sp|P02545|LMNA_HUMAN	R.ITESEEVVSR.E	Y	33.49	1147.5720	10	2.4	574.7947	2	17.22	7.76E5	8.23E5	1	3564	20210305-AS.raw	2	1	1	63	72
70	67	sp|P02545|LMNA_HUMAN	K.TLDSVAK.E	Y	32.65	732.4017	7	1.1	367.2086	2	14.61		2.73E5	2	2408	20210305-sense.raw	1	0	1	91	97
70	67	sp|P02545|LMNA_HUMAN	R.LSPSPTSQR.S	Y	30.10	971.5036	9	4.6	486.7613	2	14.17		4.67E5	2	2244	20210305-sense.raw	1	0	1	389	397
70	67	sp|P02545|LMNA_HUMAN	R.LQLELSK.V	Y	29.87	829.4909	7	3.0	415.7540	2	21.71	1.25E6	9.37E5	2	5431	20210305-sense.raw	2	1	1	102	108
103	74	sp|P14618|KPYM_HUMAN	R.AEGSDVANAVLDGADC(+57.02)IMLSGETAK.G	Y	73.28	2493.1362	25	3.2	1247.5793	2	31.21	4.89E5		1	10607	20210305-AS.raw	1	1	0	343	367	Carbamidomethylation	C16:Carbamidomethylation:1000.00
103	74	sp|P14618|KPYM_HUMAN	K.GVNLPGAAVDLPAVSEK.D	Y	65.37	1635.8832	17	4.7	818.9527	2	26.15	1.48E6	6.19E4	1	7891	20210305-AS.raw	2	1	1	208	224
103	74	sp|P14618|KPYM_HUMAN	K.GADFLVTEVENGGSLGSK.K	Y	61.91	1778.8687	18	0.3	890.4418	2	27.48	3.1E5		1	8636	20210305-AS.raw	1	1	0	189	206
103	74	sp|P14618|KPYM_HUMAN	R.EAEAAIYHLQLFEELR.R	Y	61.68	1930.9788	16	1.6	644.6679	3	29.37	6.41E5		1	9657	20210305-AS.raw	1	1	0	384	399
103	74	sp|P14618|KPYM_HUMAN	K.GADFLVTEVEN(+.98)GGSLGSK.K	Y	61.54	1779.8527	18	6.3	890.9392	2	26.73	3.75E5		1	8217	20210305-AS.raw	1	1	0	189	206	Deamidation (NQ)	N11:Deamidation (NQ):1000.00
103	74	sp|P14618|KPYM_HUMAN	R.AGKPVIC(+57.02)ATQMLESMIK.K	Y	60.51	1875.9620	17	0.2	626.3281	3	29.14	0		1	9548	20210305-AS.raw	1	1	0	320	336	Carbamidomethylation	C7:Carbamidomethylation:1000.00
103	74	sp|P14618|KPYM_HUMAN	K.C(+57.02)DENILWLDYK.N	Y	60.26	1467.6704	11	0.1	734.8426	2	28.93	2.84E5		1	9461	20210305-AS.raw	1	1	0	152	162	Carbamidomethylation	C1:Carbamidomethylation:1000.00
103	74	sp|P14618|KPYM_HUMAN	K.IYVDDGLISLQVK.Q	Y	59.55	1461.8079	13	4.7	731.9147	2	28.79	6.37E5		1	9384	20210305-AS.raw	1	1	0	174	186
103	74	sp|P14618|KPYM_HUMAN	R.GDLGIEIPAEK.V	N	58.51	1140.6025	11	2.0	571.3097	2	24.17	1.5E6	3.41E5	1	6840	20210305-AS.raw	2	1	1	295	305
103	74	sp|P14618|KPYM_HUMAN	K.GSGTAEVELKK.G	Y	57.00	1117.5979	11	2.2	559.8074	2	14.87	1.16E6		1	2558	20210305-AS.raw	2	2	0	126	136
103	74	sp|P14618|KPYM_HUMAN	R.NTGIIC(+57.02)TIGPASR.S	Y	52.45	1358.6976	13	1.2	680.3569	2	22.45	1.17E6		1	6009	20210305-AS.raw	1	1	0	44	56	Carbamidomethylation	C6:Carbamidomethylation:1000.00
103	74	sp|P14618|KPYM_HUMAN	R.LDIDSPPITAR.N	Y	50.78	1196.6400	11	2.9	599.3290	2	23.18	2.28E6		1	6368	20210305-AS.raw	1	1	0	33	43
103	74	sp|P14618|KPYM_HUMAN	R.AEGSDVAN(+.98)AVLDGADC(+57.02)IMLSGETAK.G	Y	41.51	2494.1204	25	1.0	832.3815	3	31.27	0		1	10638	20210305-AS.raw	1	1	0	343	367	Deamidation (NQ); Carbamidomethylation	N8:Deamidation (NQ):1000.00;C16:Carbamidomethylation:1000.00
103	74	sp|P14618|KPYM_HUMAN	K.SGMNVAR.L	Y	36.05	733.3541	7	2.0	367.6851	2	14.00		3.16E5	2	2165	20210305-sense.raw	1	0	1	67	73
103	74	sp|P14618|KPYM_HUMAN	R.QAHLYR.G	Y	35.68	786.4136	6	1.4	394.2146	2	13.99	1.3E6	3.58E5	1	2207	20210305-AS.raw	2	1	1	462	467
103	74	sp|P14618|KPYM_HUMAN	K.KPRPTR.A	N	23.95	753.4609	6	0.9	377.7381	2	10.55	2.24E5		1	1061	20210305-AS.raw	1	1	0	337	342
78	87	sp|P15311|EZRI_HUMAN	K.SQEQLAAELAEYTAK.I	Y	69.52	1650.8101	15	9.7	826.4203	2	26.68	2.31E6	4.84E5	2	7874	20210305-sense.raw	2	1	1	413	427
78	87	sp|P15311|EZRI_HUMAN	K.APDFVFYAPR.L	N	61.34	1181.5869	10	3.1	591.8026	2	27.26	1.55E6		1	8512	20210305-AS.raw	1	1	0	264	273
78	87	sp|P15311|EZRI_HUMAN	K.IGFPWSEIR.N	N	58.47	1103.5763	9	1.4	552.7962	2	29.30	3.01E6		1	9624	20210305-AS.raw	1	1	0	238	246
78	87	sp|P15311|EZRI_HUMAN	R.EVWYFGLHYVDNK.G	Y	57.73	1668.7936	13	2.8	835.4064	2	27.93	5.14E5		1	8893	20210305-AS.raw	1	1	0	41	53
78	87	sp|P15311|EZRI_HUMAN	R.QLLTLSSELSQAR.D	Y	53.03	1444.7886	13	2.6	723.4034	2	26.00	1.72E6		1	7817	20210305-AS.raw	1	1	0	530	542
78	87	sp|P15311|EZRI_HUMAN	R.THNDIIHNENMR.Q	Y	52.27	1492.6841	12	-0.1	498.5686	3	16.28	7.83E5		1	3161	20210305-AS.raw	1	1	0	548	559
78	87	sp|P15311|EZRI_HUMAN	R.KENPLQFK.F	Y	47.97	1002.5498	8	2.2	502.2833	2	18.67	2.18E6		1	4244	20210305-AS.raw	1	1	0	72	79
78	87	sp|P15311|EZRI_HUMAN	R.NISFNDKK.F	N	45.45	964.4977	8	0.7	483.2565	2	15.48		4.09E5	2	2752	20210305-sense.raw	1	0	1	247	254
78	87	sp|P15311|EZRI_HUMAN	R.AKEAQDDLVK.T	Y	44.09	1115.5822	10	3.7	558.8004	2	14.48	8.68E5		1	2400	20210305-AS.raw	1	1	0	449	458
78	87	sp|P15311|EZRI_HUMAN	K.GFPTWLK.L	Y	40.87	847.4592	7	0.5	424.7371	2	26.75	7.41E5		1	8229	20210305-AS.raw	1	1	0	54	60
78	87	sp|P15311|EZRI_HUMAN	K.IALLEEAR.R	Y	39.43	913.5233	8	0.7	457.7692	2	22.81	2.24E6	1.05E6	1	6182	20210305-AS.raw	2	1	1	428	435
78	87	sp|P15311|EZRI_HUMAN	K.IAQDLEMYGINYFEIK.N	Y	39.38	1945.9495	16	4.2	973.9861	2	31.56	2.75E5		1	10786	20210305-AS.raw	1	1	0	194	209
78	87	sp|P15311|EZRI_HUMAN	K.LFFLQVK.E	N	38.45	893.5374	7	1.5	447.7766	2	28.62	1.82E6		1	9281	20210305-AS.raw	1	1	0	101	107
78	87	sp|P15311|EZRI_HUMAN	R.ALQLEEER.K	Y	37.43	986.5032	8	1.3	494.2595	2	19.13		1.14E6	2	4306	20210305-sense.raw	1	0	1	372	379
78	87	sp|P15311|EZRI_HUMAN	K.EAQDDLVK.T	Y	36.31	916.4501	8	-0.1	459.2323	2	16.20		2.16E5	2	3055	20210305-sense.raw	1	0	1	451	458
78	87	sp|P15311|EZRI_HUMAN	R.QQLETEK.K	Y	35.83	874.4396	7	0.8	438.2274	2	11.72		3.15E5	2	1371	20210305-sense.raw	1	0	1	321	327
78	87	sp|P15311|EZRI_HUMAN	K.FVIKPIDK.K	N	34.76	958.5851	8	1.7	320.5362	3	20.35	3.49E5	6.29E4	1	4989	20210305-AS.raw	2	1	1	255	262
78	87	sp|P15311|EZRI_HUMAN	K.VSAQEVR.K	Y	32.63	787.4188	7	0.6	394.7169	2	13.40	1.33E6		1	1983	20210305-AS.raw	1	1	0	65	71
78	87	sp|P15311|EZRI_HUMAN	K.ENPLQFK.F	Y	31.62	874.4548	7	1.5	438.2354	2	21.55	9.38E5	3.06E5	2	5350	20210305-sense.raw	2	1	1	73	79
78	87	sp|P15311|EZRI_HUMAN	K.QRIDEFEAL	Y	30.82	1119.5560	9	3.8	560.7874	2	25.61	1.19E6		1	7596	20210305-AS.raw	1	1	0	578	586
78	87	sp|P15311|EZRI_HUMAN	K.KAPDFVFYAPR.L	N	30.74	1309.6819	11	2.9	437.5692	3	24.90		7.12E4	2	6919	20210305-sense.raw	1	0	1	263	273
78	87	sp|P15311|EZRI_HUMAN	A.VDQIK.S	N	23.43	601.3435	5	0.7	301.6792	2	11.91	4.33E6	4.73E6	1	1460	20210305-AS.raw	2	1	1	408	412
78	87	sp|P15311|EZRI_HUMAN	R.LIPQR.V	N	20.71	625.3911	5	1.1	313.7032	2	15.10	1.07E6	6.23E5	1	2655	20210305-AS.raw	2	1	1	152	156
118	117	sp|P04279|SEMG1_HUMAN	K.QGGSQSSYVLQTEELVANK.Q	Y	75.68	2037.0015	19	3.3	1019.5114	2	25.78	2.47E5		1	7692	20210305-AS.raw	1	1	0	187	205
118	117	sp|P04279|SEMG1_HUMAN	R.LPSEFSQFPHGQK.G	Y	73.17	1500.7361	13	0.3	751.3755	2	21.77	8.32E5		1	5691	20210305-AS.raw	1	1	0	32	44
118	117	sp|P04279|SEMG1_HUMAN	R.KSQQYDLNALHK.T	N	67.26	1443.7469	12	1.7	482.2571	3	17.85	1.19E6		1	3858	20210305-AS.raw	1	1	0	81	92
118	117	sp|P04279|SEMG1_HUMAN	K.DVSQSSIYSQTEEK.A	Y	57.99	1599.7263	14	1.6	800.8717	2	19.65	5.57E5		1	4713	20210305-AS.raw	1	1	0	308	321
118	117	sp|P04279|SEMG1_HUMAN	K.GRLPSEFSQFPHGQK.G	Y	56.97	1713.8586	15	-2.5	572.2921	3	20.78	1.37E6		1	5210	20210305-AS.raw	1	1	0	30	44
118	117	sp|P04279|SEMG1_HUMAN	K.QITIPSQEQEHSQK.A	Y	53.79	1651.8165	14	-1.7	826.9141	2	17.18	9.12E5		1	3547	20210305-AS.raw	1	1	0	329	342
118	117	sp|P04279|SEMG1_HUMAN	R.LHYGEN(+.98)GVQK.D	Y	53.64	1144.5513	10	-0.6	573.2826	2	15.89	4.69E5		1	2990	20210305-AS.raw	2	2	0	298	307	Deamidation (NQ)	N6:Deamidation (NQ):14.71
118	117	sp|P04279|SEMG1_HUMAN	R.EQDLLSHEQK.G	Y	47.98	1225.5939	10	1.8	613.8053	2	16.32	1.66E6		1	3174	20210305-AS.raw	1	1	0	414	423
118	117	sp|P04279|SEMG1_HUMAN	K.Q(-17.03)ITIPSQEQEHSQK.A	Y	44.27	1634.7900	14	0.7	818.4028	2	21.07	4.94E4		1	5341	20210305-AS.raw	1	1	0	329	342	Pyro-glu from Q	Q1:Pyro-glu from Q:1000.00
118	117	sp|P04279|SEMG1_HUMAN	R.SIYSQTEK.L	Y	41.72	954.4658	8	0.3	478.2403	2	15.83	1.07E6		1	2964	20210305-AS.raw	1	1	0	373	380
118	117	sp|P04279|SEMG1_HUMAN	K.GHYQNVVEVR.E	Y	41.00	1199.6047	10	2.2	600.8110	2	17.79	1.01E6		1	3829	20210305-AS.raw	1	1	0	218	227
118	117	sp|P04279|SEMG1_HUMAN	K.Q(-17.03)EPWHGENAK.G	Y	37.18	1177.5153	10	2.8	589.7665	2	18.84	2.44E5		1	4323	20210305-AS.raw	1	1	0	395	404	Pyro-glu from Q	Q1:Pyro-glu from Q:1000.00
118	117	sp|P04279|SEMG1_HUMAN	K.VQTSLC(+57.02)PAHQDK.L	Y	35.90	1382.6613	12	1.0	692.3386	2	15.09	1.54E5		1	2650	20210305-AS.raw	1	1	0	234	245	Carbamidomethylation	C6:Carbamidomethylation:1000.00
118	117	sp|P04279|SEMG1_HUMAN	F.SQFPHGQK.G	N	35.58	927.4562	8	2.9	464.7368	2	12.65	7.5E5		1	1718	20210305-AS.raw	1	1	0	37	44
118	117	sp|P04279|SEMG1_HUMAN	K.QEPWHGENAK.G	Y	27.98	1194.5417	10	2.8	598.2798	2	15.23	7.48E5		1	2704	20210305-AS.raw	1	1	0	395	404
102	108	sp|P05455|LA_HUMAN	K.IC(+57.02)HQIEYYFGDFNLPR.D	Y	76.10	2070.9622	16	1.2	691.3288	3	28.80	1.52E6	5.4E5	2	9033	20210305-sense.raw	3	1	2	17	32	Carbamidomethylation	C2:Carbamidomethylation:1000.00
102	108	sp|P05455|LA_HUMAN	R.LTTDFNVIVEALSK.S	Y	69.31	1548.8398	14	2.7	775.4293	2	33.01	8.33E5	2.96E5	1	11430	20210305-AS.raw	2	1	1	61	74
102	108	sp|P05455|LA_HUMAN	K.FSGDLDDQTC(+57.02)R.E	Y	61.15	1312.5354	11	0.7	657.2755	2	18.84	1.02E6		1	4324	20210305-AS.raw	1	1	0	236	246	Carbamidomethylation	C10:Carbamidomethylation:1000.00
102	108	sp|P05455|LA_HUMAN	K.SKAELMEISEDK.T	Y	60.75	1378.6649	12	-0.9	690.3391	2	19.80	1.24E5		1	4784	20210305-AS.raw	1	1	0	75	86
102	108	sp|P05455|LA_HUMAN	K.EVTWEVLEGEVEK.E	Y	58.61	1545.7562	13	5.4	773.8896	2	28.23	8.77E5		1	9071	20210305-AS.raw	1	1	0	300	312
102	108	sp|P05455|LA_HUMAN	K.GSIFVVFDSIESAK.K	Y	57.14	1497.7715	14	-0.7	749.8925	2	31.87	7.27E5		1	10929	20210305-AS.raw	1	1	0	152	165
102	108	sp|P05455|LA_HUMAN	K.LDEGWVPLEIMIK.F	Y	54.97	1541.8163	13	3.5	771.9181	2	33.73	3.29E5		1	11788	20210305-AS.raw	1	1	0	42	54
102	108	sp|P05455|LA_HUMAN	K.DANNGNLQLR.N	Y	52.43	1113.5526	10	0.7	557.7840	2	18.60	1.02E6	4.23E5	2	4038	20210305-sense.raw	2	1	1	288	297
102	108	sp|P05455|LA_HUMAN	K.YKETDLLILFK.D	Y	49.59	1381.7856	11	1.3	691.9010	2	29.37	3.91E5		1	9662	20210305-AS.raw	1	1	0	175	185
102	108	sp|P05455|LA_HUMAN	K.IIEDQQESLNK.W	Y	48.12	1315.6619	11	2.9	658.8401	2	17.45	2E6		1	3666	20210305-AS.raw	1	1	0	318	328
102	108	sp|P05455|LA_HUMAN	R.NKEVTWEVLEGEVEK.E	Y	43.45	1787.8940	15	2.2	596.9733	3	25.71	1.63E5		1	7653	20210305-AS.raw	1	1	0	298	312
102	108	sp|P05455|LA_HUMAN	K.DANN(+.98)GNLQLR.N	Y	39.02	1114.5366	10	-1.7	558.2747	2	19.57	1.88E5		1	4667	20210305-AS.raw	1	1	0	288	297	Deamidation (NQ)	N4:Deamidation (NQ):17.01
102	108	sp|P05455|LA_HUMAN	D.FNLPR.D	N	29.42	645.3598	5	2.1	323.6879	2	20.87	1.72E6		1	5250	20210305-AS.raw	1	1	0	28	32
102	108	sp|P05455|LA_HUMAN	A.TLDDIK.E	N	28.72	703.3752	6	1.5	352.6954	2	16.64	1.26E7		1	3308	20210305-AS.raw	1	1	0	123	128
102	108	sp|P05455|LA_HUMAN	R.SVYIK.G	N	20.95	608.3533	5	1.0	305.1842	2	16.13	5.92E5	3.56E5	1	3099	20210305-AS.raw	2	1	1	112	116
89	109	sp|Q02413|DSG1_HUMAN	R.YVM(+15.99)GNNPADLLAVDSR.T	Y	73.35	1749.8356	16	0.9	875.9258	2	25.71	6.1E5		1	7651	20210305-AS.raw	1	1	0	423	438	Oxidation (M)	M3:Oxidation (M):1000.00
89	109	sp|Q02413|DSG1_HUMAN	R.ISGVGIDQPPYGIFVINQK.T	Y	68.87	2044.0992	19	3.3	1023.0603	2	30.00	6.24E5	3.1E5	1	10015	20210305-AS.raw	2	1	1	87	105
89	109	sp|Q02413|DSG1_HUMAN	R.EVTPFFIIYC(+57.02)R.A	Y	68.39	1443.7220	11	3.7	722.8710	2	31.54	5.09E5	2.17E5	2	10382	20210305-sense.raw	2	1	1	118	128	Carbamidomethylation	C10:Carbamidomethylation:1000.00
89	109	sp|Q02413|DSG1_HUMAN	K.YQGTILSIDDNLQR.T	Y	65.60	1634.8264	14	1.4	818.4216	2	26.02		2.31E5	2	7523	20210305-sense.raw	1	0	1	460	473
89	109	sp|Q02413|DSG1_HUMAN	R.YVMGNNPADLLAVDSR.T	Y	63.10	1733.8406	16	2.8	867.9300	2	27.52	1.32E5		1	8660	20210305-AS.raw	1	1	0	423	438
89	109	sp|Q02413|DSG1_HUMAN	K.IHSDC(+57.02)AANQQVTYR.I	Y	62.11	1661.7579	14	2.2	554.9278	3	15.97	4.55E5	2.45E5	2	2961	20210305-sense.raw	3	2	1	73	86	Carbamidomethylation	C5:Carbamidomethylation:1000.00
89	109	sp|Q02413|DSG1_HUMAN	K.VGDFVATDLDTGRPSTTVR.Y	Y	60.32	2006.0068	19	3.2	669.6783	3	22.85	1.81E6	9.32E5	2	5972	20210305-sense.raw	3	2	1	404	422
89	109	sp|Q02413|DSG1_HUMAN	R.EQYGQYALAVR.G	Y	56.10	1296.6462	11	4.2	649.3331	2	22.93	1.46E6	1.04E6	2	6005	20210305-sense.raw	2	1	1	228	238
89	109	sp|Q02413|DSG1_HUMAN	K.TYVVTGNM(+15.99)GSNDK.V	Y	53.98	1400.6241	13	2.0	701.3207	2	16.21	2.58E5	1.7E5	1	3132	20210305-AS.raw	2	1	1	391	403	Oxidation (M)	M8:Oxidation (M):1000.00
89	109	sp|Q02413|DSG1_HUMAN	R.ESSNVVVTER.V	Y	46.48	1118.5568	10	3.0	560.2874	2	16.18	2.59E5	3.08E5	2	3044	20210305-sense.raw	2	1	1	916	925
89	109	sp|Q02413|DSG1_HUMAN	R.QEPSDSPM(+15.99)FIINR.N	Y	41.78	1548.7242	13	3.5	775.3721	2	23.38		9.01E5	2	6213	20210305-sense.raw	1	0	1	201	213	Oxidation (M)	M8:Oxidation (M):1000.00
89	109	sp|Q02413|DSG1_HUMAN	R.ALNSM(+15.99)GQDLERPLELR.V	Y	37.26	1856.9414	16	0.9	619.9883	3	22.85	1.9E6		1	6207	20210305-AS.raw	1	1	0	129	144	Oxidation (M)	M5:Oxidation (M):1000.00
89	109	sp|Q02413|DSG1_HUMAN	F.RIQVR.D	N	24.47	670.4238	5	0.2	336.2193	2	13.00	2.29E6	3.85E6	2	1797	20210305-sense.raw	3	2	1	26	30
119	130	sp|Q96PK6|RBM14_HUMAN	R.TQSSASLAASYAAQQHPQAAASYR.G	Y	78.90	2464.1731	24	1.0	822.3992	3	20.76	8.29E5	1.91E6	2	5000	20210305-sense.raw	2	1	1	518	541
119	130	sp|Q96PK6|RBM14_HUMAN	R.YSGSYNDYLR.A	Y	71.88	1236.5411	10	2.2	619.2792	2	22.07	1.21E5	8.85E5	2	5600	20210305-sense.raw	2	1	1	648	657
119	130	sp|Q96PK6|RBM14_HUMAN	R.ASYVAPLTAQPATYR.A	Y	67.42	1607.8307	15	4.2	804.9260	2	23.20	6.68E5	1.39E6	1	6380	20210305-AS.raw	2	1	1	224	238
119	130	sp|Q96PK6|RBM14_HUMAN	K.IFVGNVSAAC(+57.02)TSQELR.S	Y	62.80	1750.8672	16	4.7	876.4449	2	23.85	3.59E5		1	6688	20210305-AS.raw	1	1	0	81	96	Carbamidomethylation	C10:Carbamidomethylation:1000.00
119	130	sp|Q96PK6|RBM14_HUMAN	R.AQPSASLGVGYR.T	Y	60.62	1204.6200	12	1.4	603.3181	2	20.21		1.66E6	2	4760	20210305-sense.raw	1	0	1	251	262
119	130	sp|Q96PK6|RBM14_HUMAN	R.AQPSVSLGAPYR.G	Y	51.43	1244.6512	12	0.8	623.3334	2	21.43	9.12E5	2.14E6	2	5298	20210305-sense.raw	2	1	1	275	286
119	130	sp|Q96PK6|RBM14_HUMAN	R.LAELSDYR.R	Y	51.01	965.4818	8	3.5	483.7498	2	20.92		2.72E5	2	5071	20210305-sense.raw	1	0	1	608	615
119	130	sp|Q96PK6|RBM14_HUMAN	R.INVELSTK.G	Y	46.45	902.5073	8	0.8	452.2613	2	19.65	1.92E5	5.03E5	2	4566	20210305-sense.raw	2	1	1	142	149
119	130	sp|Q96PK6|RBM14_HUMAN	R.TQPM(+15.99)TAQAASYR.A	Y	44.40	1339.6190	12	1.7	670.8179	2	15.58		1.82E5	2	2800	20210305-sense.raw	1	0	1	263	274	Oxidation (M)	M4:Oxidation (M):1000.00
119	130	sp|Q96PK6|RBM14_HUMAN	K.KGPGLAVQSGDK.T	Y	41.09	1155.6248	12	1.9	578.8207	2	14.77		3.59E5	2	2475	20210305-sense.raw	1	0	1	153	164
119	130	sp|Q96PK6|RBM14_HUMAN	R.LAELSDYRR.L	Y	31.44	1121.5829	9	5.4	561.8018	2	18.66		3.98E5	2	4068	20210305-sense.raw	1	0	1	608	616
131	118	sp|Q13310|PABP4_HUMAN	R.SLGYAYVNFQQPADAER.A	N	81.26	1927.9064	17	1.9	964.9623	2	25.89	2.67E6	6.2E5	1	7752	20210305-AS.raw	2	1	1	51	67
131	118	sp|Q13310|PABP4_HUMAN	K.EFSPFGSITSAK.V	Y	71.52	1269.6240	12	3.8	635.8217	2	26.28	1.08E6		1	7962	20210305-AS.raw	1	1	0	313	324
131	118	sp|Q13310|PABP4_HUMAN	K.GFGFVC(+57.02)FSSPEEATK.A	N	64.55	1661.7395	15	2.1	831.8788	2	27.86	2.54E6		1	8855	20210305-AS.raw	1	1	0	334	348	Carbamidomethylation	C6:Carbamidomethylation:1000.00
131	118	sp|Q13310|PABP4_HUMAN	R.ALDTMNFDVIK.G	N	63.05	1265.6326	11	1.4	633.8245	2	27.01	2.14E6		1	8375	20210305-AS.raw	1	1	0	68	78
131	118	sp|Q13310|PABP4_HUMAN	R.ALDTM(+15.99)NFDVIK.G	N	57.53	1281.6274	11	0.6	641.8214	2	24.77	1.67E6		1	7139	20210305-AS.raw	1	1	0	68	78	Oxidation (M)	M5:Oxidation (M):1000.00
131	118	sp|Q13310|PABP4_HUMAN	K.AKEFTNVYIK.N	N	49.98	1211.6550	10	0.0	606.8348	2	20.26	1.62E6		1	4950	20210305-AS.raw	1	1	0	187	196
131	118	sp|Q13310|PABP4_HUMAN	R.YQGVNLYIK.N	Y	49.17	1096.5917	9	2.6	549.3046	2	23.93	9.63E5	1.64E5	2	6447	20210305-sense.raw	2	1	1	291	299
131	118	sp|Q13310|PABP4_HUMAN	R.SKVDEAVAVLQAHHAK.K	Y	48.29	1701.9161	16	2.2	568.3139	3	20.38	6.28E5		1	5007	20210305-AS.raw	1	1	0	614	629
131	118	sp|Q13310|PABP4_HUMAN	K.AVTEMN(+.98)GR.I	N	47.25	877.3964	8	2.6	439.7066	2	14.63	1.17E6		1	2460	20210305-AS.raw	2	2	0	349	356	Deamidation (NQ)	N6:Deamidation (NQ):1000.00
131	118	sp|Q13310|PABP4_HUMAN	K.NLDDTIDDEK.L	Y	46.38	1176.5146	10	2.4	589.2660	2	19.34	7.1E5		1	4559	20210305-AS.raw	1	1	0	300	309
131	118	sp|Q13310|PABP4_HUMAN	K.VMLEDGR.S	Y	35.26	818.3956	7	-0.4	410.2049	2	17.53	4.77E5		1	3703	20210305-AS.raw	1	1	0	325	331
131	118	sp|Q13310|PABP4_HUMAN	K.IIFVGR.A	N	26.40	703.4380	6	1.2	352.7267	2	22.42	9.37E5		1	5996	20210305-AS.raw	1	1	0	260	265
131	118	sp|Q13310|PABP4_HUMAN	R.DMITR.R	N	21.77	634.3109	5	2.8	318.1636	2	16.07	5.24E5		1	3075	20210305-AS.raw	1	1	0	45	49
104	72	sp|Q92841|DDX17_HUMAN	K.APILIATDVASR.G	N	67.41	1225.7030	12	1.1	613.8594	2	24.22	5.26E6	1.44E6	1	6863	20210305-AS.raw	2	1	1	469	480
104	72	sp|Q92841|DDX17_HUMAN	K.LIQLMEEIMAEK.E	Y	62.13	1446.7462	12	1.4	724.3814	2	31.58	3.29E5		1	10795	20210305-AS.raw	1	1	0	406	417
104	72	sp|Q92841|DDX17_HUMAN	R.GDGPIC(+57.02)LVLAPTR.E	N	61.79	1367.7231	13	2.5	684.8705	2	27.16	1.37E6		1	8460	20210305-AS.raw	1	1	0	242	254	Carbamidomethylation	C6:Carbamidomethylation:1000.00
104	72	sp|Q92841|DDX17_HUMAN	K.STC(+57.02)IYGGAPK.G	N	60.34	1052.4961	10	1.8	527.2563	2	17.63	9.03E5	2.9E5	1	3753	20210305-AS.raw	2	1	1	275	284	Carbamidomethylation	C3:Carbamidomethylation:1000.00
104	72	sp|Q92841|DDX17_HUMAN	K.GTAYTFFTPGNLK.Q	Y	60.17	1415.7085	13	3.3	708.8639	2	27.14	5.06E5		1	8447	20210305-AS.raw	1	1	0	516	528
104	72	sp|Q92841|DDX17_HUMAN	R.ELAQQVQQVADDYGK.C	Y	59.14	1690.8162	15	-2.3	846.4134	2	24.75	1.12E6	1.6E5	1	7128	20210305-AS.raw	2	1	1	255	269
104	72	sp|Q92841|DDX17_HUMAN	R.GVEIC(+57.02)IATPGR.L	N	58.04	1171.6019	11	4.0	586.8106	2	23.23	1.41E6		1	6391	20210305-AS.raw	1	1	0	294	304	Carbamidomethylation	C5:Carbamidomethylation:1000.00
104	72	sp|Q92841|DDX17_HUMAN	R.APLPDLYPFGTMR.G	Y	52.06	1476.7435	13	2.2	739.3807	2	29.98	9.8E5		1	10002	20210305-AS.raw	1	1	0	69	81
104	72	sp|Q92841|DDX17_HUMAN	R.QLAEDFLR.D	Y	46.90	990.5134	8	3.6	496.2658	2	24.77	6.86E5		1	7136	20210305-AS.raw	1	1	0	365	372
104	72	sp|Q92841|DDX17_HUMAN	R.LIDFLESGK.T	Y	44.09	1020.5491	9	1.1	511.2824	2	26.58		1.76E5	2	7821	20210305-sense.raw	1	0	1	305	313
104	72	sp|Q92841|DDX17_HUMAN	R.DWVLNEFR.S	Y	40.24	1077.5243	8	0.5	539.7697	2	29.06	5.8E5		1	9515	20210305-AS.raw	1	1	0	458	465
104	72	sp|Q92841|DDX17_HUMAN	K.LMQLVDHR.G	Y	40.06	1010.5331	8	6.7	506.2773	2	19.45	4.47E5		1	4609	20210305-AS.raw	1	1	0	548	555
104	72	sp|Q92841|DDX17_HUMAN	K.IVDQIRPDR.Q	N	27.20	1110.6145	9	1.1	556.3151	2	16.83	4.93E5		1	3389	20210305-AS.raw	1	1	0	342	350
104	72	sp|Q92841|DDX17_HUMAN	E.EANQAINPK.L	N	26.88	983.5036	9	2.5	492.7603	2	13.32		4.41E5	2	1924	20210305-sense.raw	1	0	1	539	547
104	72	sp|Q92841|DDX17_HUMAN	R.KIVDQIRPDR.Q	N	25.15	1238.7095	10	0.5	413.9106	3	16.91	9.38E5		1	3427	20210305-AS.raw	1	1	0	341	350
104	72	sp|Q92841|DDX17_HUMAN	K.FGNPGER.L	Y	21.72	775.3613	7	0.3	388.6880	2	14.65		3.9E5	2	2430	20210305-sense.raw	1	0	1	110	116
104	72	sp|Q92841|DDX17_HUMAN	R.ESAAPAAAPTAEAPPPSVVTRPEPQALPSPAIR.A	Y	21.63	3245.7043	33	1.4	1082.9103	3	24.05	5.3E5		1	6781	20210305-AS.raw	1	1	0	36	68
107	85	sp|P0DMV8|HS71A_HUMAN	R.TTPSYVAFTDTER.L	N	70.69	1486.6940	13	3.8	744.3571	2	23.31	3.69E6	1.13E6	1	6431	20210305-AS.raw	2	1	1	37	49
107	85	sp|P0DMV8|HS71A_HUMAN	K.NQVALNPQNTVFDAK.R	Y	63.85	1657.8424	15	2.3	829.9304	2	23.67	4.45E5		1	6604	20210305-AS.raw	1	1	0	57	71
107	85	sp|P0DMV8|HS71A_HUMAN	R.IINEPTAAAIAYGLDR.T	N	61.52	1686.8940	16	2.6	844.4565	2	27.27	5.48E5		1	8518	20210305-AS.raw	1	1	0	172	187
107	85	sp|P0DMV8|HS71A_HUMAN	K.AQIHDLVLVGGSTR.I	Y	61.01	1464.8048	14	2.1	733.4113	2	22.47	2.08E5		1	6020	20210305-AS.raw	1	1	0	329	342
107	85	sp|P0DMV8|HS71A_HUMAN	T.NAVITVPAYFNDSQR.Q	N	59.92	1693.8423	15	2.8	847.9308	2	26.32	3.56E5		1	7987	20210305-AS.raw	1	1	0	141	155
107	85	sp|P0DMV8|HS71A_HUMAN	K.ATAGDTHLGGEDFDNR.L	N	55.16	1674.7234	16	2.0	838.3707	2	18.73	1.74E5		1	4272	20210305-AS.raw	1	1	0	221	236
107	85	sp|P0DMV8|HS71A_HUMAN	K.LLQDFFN(+.98)GR.D	Y	47.75	1109.5505	9	1.4	555.7833	2	27.97	3.16E5		1	8921	20210305-AS.raw	1	1	0	349	357	Deamidation (NQ)	N7:Deamidation (NQ):49.79
107	85	sp|P0DMV8|HS71A_HUMAN	K.VEIIANDQGNR.T	N	46.18	1227.6207	11	3.8	614.8199	2	18.28	3.56E6	1.1E6	2	3907	20210305-sense.raw	2	1	1	26	36
107	85	sp|P0DMV8|HS71A_HUMAN	K.ITITNDKGR.L	N	43.75	1016.5615	9	2.2	339.8618	3	14.30	1.41E6		1	2338	20210305-AS.raw	2	2	0	501	509
107	85	sp|P0DMV8|HS71A_HUMAN	K.DAGVIAGLNVLR.I	N	40.02	1196.6877	12	-0.4	599.3509	2	28.18		1.14E5	2	8690	20210305-sense.raw	1	0	1	160	171
107	85	sp|P0DMV8|HS71A_HUMAN	K.YKAEDEVQR.E	N	38.08	1136.5461	9	0.5	569.2806	2	14.17	2.43E5		1	2283	20210305-AS.raw	1	1	0	525	533
107	85	sp|P0DMV8|HS71A_HUMAN	R.ARFEELC(+57.02)SDLFR.S	N	35.72	1541.7296	12	6.1	771.8768	2	26.51	2.13E5		1	8098	20210305-AS.raw	1	1	0	300	311	Carbamidomethylation	C7:Carbamidomethylation:1000.00
107	85	sp|P0DMV8|HS71A_HUMAN	K.ITITNDK.G	N	35.02	803.4388	7	0.2	402.7268	2	15.64	7.4E5		1	2885	20210305-AS.raw	1	1	0	501	507
107	85	sp|P0DMV8|HS71A_HUMAN	R.LIGDAAK.N	N	29.68	686.3962	7	1.5	344.2059	2	15.06	3.17E6		1	2636	20210305-AS.raw	1	1	0	50	56
107	85	sp|P0DMV8|HS71A_HUMAN	K.RLIGR.K	N	25.59	613.4023	5	2.9	307.7094	2	14.35	1.04E6	4.46E5	2	2311	20210305-sense.raw	2	1	1	72	76
107	85	sp|P0DMV8|HS71A_HUMAN	G.LNVLR.I	N	22.71	613.3911	5	2.4	307.7036	2	18.82	3.55E5		1	4313	20210305-AS.raw	1	1	0	167	171
107	86	sp|P0DMV9|HS71B_HUMAN	R.TTPSYVAFTDTER.L	N	70.69	1486.6940	13	3.8	744.3571	2	23.31	3.69E6	1.13E6	1	6431	20210305-AS.raw	2	1	1	37	49
107	86	sp|P0DMV9|HS71B_HUMAN	K.NQVALNPQNTVFDAK.R	Y	63.85	1657.8424	15	2.3	829.9304	2	23.67	4.45E5		1	6604	20210305-AS.raw	1	1	0	57	71
107	86	sp|P0DMV9|HS71B_HUMAN	R.IINEPTAAAIAYGLDR.T	N	61.52	1686.8940	16	2.6	844.4565	2	27.27	5.48E5		1	8518	20210305-AS.raw	1	1	0	172	187
107	86	sp|P0DMV9|HS71B_HUMAN	K.AQIHDLVLVGGSTR.I	Y	61.01	1464.8048	14	2.1	733.4113	2	22.47	2.08E5		1	6020	20210305-AS.raw	1	1	0	329	342
107	86	sp|P0DMV9|HS71B_HUMAN	T.NAVITVPAYFNDSQR.Q	N	59.92	1693.8423	15	2.8	847.9308	2	26.32	3.56E5		1	7987	20210305-AS.raw	1	1	0	141	155
107	86	sp|P0DMV9|HS71B_HUMAN	K.ATAGDTHLGGEDFDNR.L	N	55.16	1674.7234	16	2.0	838.3707	2	18.73	1.74E5		1	4272	20210305-AS.raw	1	1	0	221	236
107	86	sp|P0DMV9|HS71B_HUMAN	K.LLQDFFN(+.98)GR.D	Y	47.75	1109.5505	9	1.4	555.7833	2	27.97	3.16E5		1	8921	20210305-AS.raw	1	1	0	349	357	Deamidation (NQ)	N7:Deamidation (NQ):49.79
107	86	sp|P0DMV9|HS71B_HUMAN	K.VEIIANDQGNR.T	N	46.18	1227.6207	11	3.8	614.8199	2	18.28	3.56E6	1.1E6	2	3907	20210305-sense.raw	2	1	1	26	36
107	86	sp|P0DMV9|HS71B_HUMAN	K.ITITNDKGR.L	N	43.75	1016.5615	9	2.2	339.8618	3	14.30	1.41E6		1	2338	20210305-AS.raw	2	2	0	501	509
107	86	sp|P0DMV9|HS71B_HUMAN	K.DAGVIAGLNVLR.I	N	40.02	1196.6877	12	-0.4	599.3509	2	28.18		1.14E5	2	8690	20210305-sense.raw	1	0	1	160	171
107	86	sp|P0DMV9|HS71B_HUMAN	K.YKAEDEVQR.E	N	38.08	1136.5461	9	0.5	569.2806	2	14.17	2.43E5		1	2283	20210305-AS.raw	1	1	0	525	533
107	86	sp|P0DMV9|HS71B_HUMAN	R.ARFEELC(+57.02)SDLFR.S	N	35.72	1541.7296	12	6.1	771.8768	2	26.51	2.13E5		1	8098	20210305-AS.raw	1	1	0	300	311	Carbamidomethylation	C7:Carbamidomethylation:1000.00
107	86	sp|P0DMV9|HS71B_HUMAN	K.ITITNDK.G	N	35.02	803.4388	7	0.2	402.7268	2	15.64	7.4E5		1	2885	20210305-AS.raw	1	1	0	501	507
107	86	sp|P0DMV9|HS71B_HUMAN	R.LIGDAAK.N	N	29.68	686.3962	7	1.5	344.2059	2	15.06	3.17E6		1	2636	20210305-AS.raw	1	1	0	50	56
107	86	sp|P0DMV9|HS71B_HUMAN	K.RLIGR.K	N	25.59	613.4023	5	2.9	307.7094	2	14.35	1.04E6	4.46E5	2	2311	20210305-sense.raw	2	1	1	72	76
107	86	sp|P0DMV9|HS71B_HUMAN	G.LNVLR.I	N	22.71	613.3911	5	2.4	307.7036	2	18.82	3.55E5		1	4313	20210305-AS.raw	1	1	0	167	171
80	131	sp|P63267|ACTH_HUMAN	K.SYELPDGQVITIGNER.F	N	83.59	1789.8846	16	2.9	895.9522	2	27.24	7.19E6	2.09E6	1	8497	20210305-AS.raw	2	1	1	240	255
80	131	sp|P63267|ACTH_HUMAN	K.DSYVGDEAQSK.R	N	65.48	1197.5149	11	1.9	599.7659	2	15.91	3.65E6	1.24E6	2	2937	20210305-sense.raw	2	1	1	52	62
80	131	sp|P63267|ACTH_HUMAN	R.AVFPSIVGRPR.H	N	60.33	1197.6981	11	2.6	400.2410	3	22.64	2.12E7	5.82E6	1	6104	20210305-AS.raw	4	2	2	30	40
80	131	sp|P63267|ACTH_HUMAN	K.DSYVGDEAQSKR.G	N	59.93	1353.6160	12	2.2	677.8168	2	14.87	1.97E6	4.22E5	1	2559	20210305-AS.raw	2	1	1	52	63
80	131	sp|P63267|ACTH_HUMAN	K.EITALAPSTMK.I	N	56.49	1160.6111	11	2.4	581.3142	2	21.79	5.67E6	1.2E6	1	5702	20210305-AS.raw	2	1	1	317	327
80	131	sp|P63267|ACTH_HUMAN	K.AGFAGDDAPR.A	N	52.14	975.4410	10	0.7	488.7281	2	17.16		4.1E6	2	3427	20210305-sense.raw	1	0	1	20	29
80	131	sp|P63267|ACTH_HUMAN	K.EITALAPSTM(+15.99)K.I	N	48.48	1176.6060	11	5.7	589.3136	2	19.50	1.37E6	4.51E5	2	4490	20210305-sense.raw	2	1	1	317	327	Oxidation (M)	M10:Oxidation (M):1000.00
80	131	sp|P63267|ACTH_HUMAN	R.DLTDYLMK.I	N	40.13	997.4790	8	5.6	499.7496	2	27.78	3.8E6	7.23E5	2	8471	20210305-sense.raw	2	1	1	185	192
80	131	sp|P63267|ACTH_HUMAN	K.YPIEHGIITNWDDMEK.I	Y	39.09	1959.9037	16	0.7	654.3090	3	25.52	2.31E6		1	7549	20210305-AS.raw	1	1	0	70	85
80	131	sp|P63267|ACTH_HUMAN	K.IIAPPER.K	N	30.02	794.4650	7	2.7	398.2408	2	17.42	6.18E6	1.95E6	1	3657	20210305-AS.raw	2	1	1	330	336
80	131	sp|P63267|ACTH_HUMAN	R.HQGVMVGMGQK.D	N	27.44	1170.5638	11	-1.9	586.2881	2	17.09	3.29E6		1	3506	20210305-AS.raw	1	1	0	41	51
80	131	sp|P63267|ACTH_HUMAN	K.ILTER.G	N	27.23	630.3701	5	1.4	316.1927	2	14.69	6.81E6	2.41E6	1	2484	20210305-AS.raw	2	1	1	193	197
80	131	sp|P63267|ACTH_HUMAN	R.LDLAGR.D	N	26.55	643.3653	6	1.7	322.6905	2	18.50	8.59E6	3.26E6	1	4159	20210305-AS.raw	3	2	1	179	184
80	131	sp|P63267|ACTH_HUMAN	K.RGILTLK.Y	N	24.28	799.5280	7	2.2	400.7721	2	20.23	3.67E6		1	4941	20210305-AS.raw	1	1	0	63	69
80	132	sp|P62736|ACTA_HUMAN	K.SYELPDGQVITIGNER.F	N	83.59	1789.8846	16	2.9	895.9522	2	27.24	7.19E6	2.09E6	1	8497	20210305-AS.raw	2	1	1	241	256
80	132	sp|P62736|ACTA_HUMAN	K.DSYVGDEAQSK.R	N	65.48	1197.5149	11	1.9	599.7659	2	15.91	3.65E6	1.24E6	2	2937	20210305-sense.raw	2	1	1	53	63
80	132	sp|P62736|ACTA_HUMAN	R.AVFPSIVGRPR.H	N	60.33	1197.6981	11	2.6	400.2410	3	22.64	2.12E7	5.82E6	1	6104	20210305-AS.raw	4	2	2	31	41
80	132	sp|P62736|ACTA_HUMAN	K.DSYVGDEAQSKR.G	N	59.93	1353.6160	12	2.2	677.8168	2	14.87	1.97E6	4.22E5	1	2559	20210305-AS.raw	2	1	1	53	64
80	132	sp|P62736|ACTA_HUMAN	K.EITALAPSTMK.I	N	56.49	1160.6111	11	2.4	581.3142	2	21.79	5.67E6	1.2E6	1	5702	20210305-AS.raw	2	1	1	318	328
80	132	sp|P62736|ACTA_HUMAN	K.AGFAGDDAPR.A	N	52.14	975.4410	10	0.7	488.7281	2	17.16		4.1E6	2	3427	20210305-sense.raw	1	0	1	21	30
80	132	sp|P62736|ACTA_HUMAN	K.EITALAPSTM(+15.99)K.I	N	48.48	1176.6060	11	5.7	589.3136	2	19.50	1.37E6	4.51E5	2	4490	20210305-sense.raw	2	1	1	318	328	Oxidation (M)	M10:Oxidation (M):1000.00
80	132	sp|P62736|ACTA_HUMAN	R.DLTDYLMK.I	N	40.13	997.4790	8	5.6	499.7496	2	27.78	3.8E6	7.23E5	2	8471	20210305-sense.raw	2	1	1	186	193
80	132	sp|P62736|ACTA_HUMAN	K.YPIEHGIITNWDDMEK.I	Y	39.09	1959.9037	16	0.7	654.3090	3	25.52	2.31E6		1	7549	20210305-AS.raw	1	1	0	71	86
80	132	sp|P62736|ACTA_HUMAN	K.IIAPPER.K	N	30.02	794.4650	7	2.7	398.2408	2	17.42	6.18E6	1.95E6	1	3657	20210305-AS.raw	2	1	1	331	337
80	132	sp|P62736|ACTA_HUMAN	R.HQGVMVGMGQK.D	N	27.44	1170.5638	11	-1.9	586.2881	2	17.09	3.29E6		1	3506	20210305-AS.raw	1	1	0	42	52
80	132	sp|P62736|ACTA_HUMAN	K.ILTER.G	N	27.23	630.3701	5	1.4	316.1927	2	14.69	6.81E6	2.41E6	1	2484	20210305-AS.raw	2	1	1	194	198
80	132	sp|P62736|ACTA_HUMAN	R.LDLAGR.D	N	26.55	643.3653	6	1.7	322.6905	2	18.50	8.59E6	3.26E6	1	4159	20210305-AS.raw	3	2	1	180	185
80	132	sp|P62736|ACTA_HUMAN	K.RGILTLK.Y	N	24.28	799.5280	7	2.2	400.7721	2	20.23	3.67E6		1	4941	20210305-AS.raw	1	1	0	64	70
80	133	sp|P68133|ACTS_HUMAN	K.SYELPDGQVITIGNER.F	N	83.59	1789.8846	16	2.9	895.9522	2	27.24	7.19E6	2.09E6	1	8497	20210305-AS.raw	2	1	1	241	256
80	133	sp|P68133|ACTS_HUMAN	K.DSYVGDEAQSK.R	N	65.48	1197.5149	11	1.9	599.7659	2	15.91	3.65E6	1.24E6	2	2937	20210305-sense.raw	2	1	1	53	63
80	133	sp|P68133|ACTS_HUMAN	R.AVFPSIVGRPR.H	N	60.33	1197.6981	11	2.6	400.2410	3	22.64	2.12E7	5.82E6	1	6104	20210305-AS.raw	4	2	2	31	41
80	133	sp|P68133|ACTS_HUMAN	K.DSYVGDEAQSKR.G	N	59.93	1353.6160	12	2.2	677.8168	2	14.87	1.97E6	4.22E5	1	2559	20210305-AS.raw	2	1	1	53	64
80	133	sp|P68133|ACTS_HUMAN	K.EITALAPSTMK.I	N	56.49	1160.6111	11	2.4	581.3142	2	21.79	5.67E6	1.2E6	1	5702	20210305-AS.raw	2	1	1	318	328
80	133	sp|P68133|ACTS_HUMAN	K.AGFAGDDAPR.A	N	52.14	975.4410	10	0.7	488.7281	2	17.16		4.1E6	2	3427	20210305-sense.raw	1	0	1	21	30
80	133	sp|P68133|ACTS_HUMAN	K.EITALAPSTM(+15.99)K.I	N	48.48	1176.6060	11	5.7	589.3136	2	19.50	1.37E6	4.51E5	2	4490	20210305-sense.raw	2	1	1	318	328	Oxidation (M)	M10:Oxidation (M):1000.00
80	133	sp|P68133|ACTS_HUMAN	R.DLTDYLMK.I	N	40.13	997.4790	8	5.6	499.7496	2	27.78	3.8E6	7.23E5	2	8471	20210305-sense.raw	2	1	1	186	193
80	133	sp|P68133|ACTS_HUMAN	K.YPIEHGIITNWDDMEK.I	Y	39.09	1959.9037	16	0.7	654.3090	3	25.52	2.31E6		1	7549	20210305-AS.raw	1	1	0	71	86
80	133	sp|P68133|ACTS_HUMAN	K.IIAPPER.K	N	30.02	794.4650	7	2.7	398.2408	2	17.42	6.18E6	1.95E6	1	3657	20210305-AS.raw	2	1	1	331	337
80	133	sp|P68133|ACTS_HUMAN	R.HQGVMVGMGQK.D	N	27.44	1170.5638	11	-1.9	586.2881	2	17.09	3.29E6		1	3506	20210305-AS.raw	1	1	0	42	52
80	133	sp|P68133|ACTS_HUMAN	K.ILTER.G	N	27.23	630.3701	5	1.4	316.1927	2	14.69	6.81E6	2.41E6	1	2484	20210305-AS.raw	2	1	1	194	198
80	133	sp|P68133|ACTS_HUMAN	R.LDLAGR.D	N	26.55	643.3653	6	1.7	322.6905	2	18.50	8.59E6	3.26E6	1	4159	20210305-AS.raw	3	2	1	180	185
80	133	sp|P68133|ACTS_HUMAN	K.RGILTLK.Y	N	24.28	799.5280	7	2.2	400.7721	2	20.23	3.67E6		1	4941	20210305-AS.raw	1	1	0	64	70
80	134	sp|P68032|ACTC_HUMAN	K.SYELPDGQVITIGNER.F	N	83.59	1789.8846	16	2.9	895.9522	2	27.24	7.19E6	2.09E6	1	8497	20210305-AS.raw	2	1	1	241	256
80	134	sp|P68032|ACTC_HUMAN	K.DSYVGDEAQSK.R	N	65.48	1197.5149	11	1.9	599.7659	2	15.91	3.65E6	1.24E6	2	2937	20210305-sense.raw	2	1	1	53	63
80	134	sp|P68032|ACTC_HUMAN	R.AVFPSIVGRPR.H	N	60.33	1197.6981	11	2.6	400.2410	3	22.64	2.12E7	5.82E6	1	6104	20210305-AS.raw	4	2	2	31	41
80	134	sp|P68032|ACTC_HUMAN	K.DSYVGDEAQSKR.G	N	59.93	1353.6160	12	2.2	677.8168	2	14.87	1.97E6	4.22E5	1	2559	20210305-AS.raw	2	1	1	53	64
80	134	sp|P68032|ACTC_HUMAN	K.EITALAPSTMK.I	N	56.49	1160.6111	11	2.4	581.3142	2	21.79	5.67E6	1.2E6	1	5702	20210305-AS.raw	2	1	1	318	328
80	134	sp|P68032|ACTC_HUMAN	K.AGFAGDDAPR.A	N	52.14	975.4410	10	0.7	488.7281	2	17.16		4.1E6	2	3427	20210305-sense.raw	1	0	1	21	30
80	134	sp|P68032|ACTC_HUMAN	K.EITALAPSTM(+15.99)K.I	N	48.48	1176.6060	11	5.7	589.3136	2	19.50	1.37E6	4.51E5	2	4490	20210305-sense.raw	2	1	1	318	328	Oxidation (M)	M10:Oxidation (M):1000.00
80	134	sp|P68032|ACTC_HUMAN	R.DLTDYLMK.I	N	40.13	997.4790	8	5.6	499.7496	2	27.78	3.8E6	7.23E5	2	8471	20210305-sense.raw	2	1	1	186	193
80	134	sp|P68032|ACTC_HUMAN	K.YPIEHGIITNWDDMEK.I	Y	39.09	1959.9037	16	0.7	654.3090	3	25.52	2.31E6		1	7549	20210305-AS.raw	1	1	0	71	86
80	134	sp|P68032|ACTC_HUMAN	K.IIAPPER.K	N	30.02	794.4650	7	2.7	398.2408	2	17.42	6.18E6	1.95E6	1	3657	20210305-AS.raw	2	1	1	331	337
80	134	sp|P68032|ACTC_HUMAN	R.HQGVMVGMGQK.D	N	27.44	1170.5638	11	-1.9	586.2881	2	17.09	3.29E6		1	3506	20210305-AS.raw	1	1	0	42	52
80	134	sp|P68032|ACTC_HUMAN	K.ILTER.G	N	27.23	630.3701	5	1.4	316.1927	2	14.69	6.81E6	2.41E6	1	2484	20210305-AS.raw	2	1	1	194	198
80	134	sp|P68032|ACTC_HUMAN	R.LDLAGR.D	N	26.55	643.3653	6	1.7	322.6905	2	18.50	8.59E6	3.26E6	1	4159	20210305-AS.raw	3	2	1	180	185
80	134	sp|P68032|ACTC_HUMAN	K.RGILTLK.Y	N	24.28	799.5280	7	2.2	400.7721	2	20.23	3.67E6		1	4941	20210305-AS.raw	1	1	0	64	70
99	77	sp|P53350|PLK1_HUMAN	R.LILYNDGDSLQYIER.D	Y	69.14	1810.9100	15	3.4	906.4653	2	27.77		7.57E5	2	8467	20210305-sense.raw	1	0	1	442	456
99	77	sp|P53350|PLK1_HUMAN	K.AGVPGVAAPGAPAAAPPAK.E	Y	68.34	1568.8674	19	3.8	785.4440	2	20.55	1.04E6	2.09E6	2	4904	20210305-sense.raw	2	1	1	20	38
99	77	sp|P53350|PLK1_HUMAN	K.TLC(+57.02)GTPNYIAPEVLSK.K	Y	64.17	1761.8971	16	3.1	881.9586	2	25.61	1.6E5	7.85E4	2	7299	20210305-sense.raw	2	1	1	210	225	Carbamidomethylation	C3:Carbamidomethylation:1000.00
99	77	sp|P53350|PLK1_HUMAN	K.LGNLFLNEDLEVK.I	Y	61.52	1502.7980	13	1.5	752.4074	2	28.62		2.38E5	2	8932	20210305-sense.raw	1	0	1	179	191
99	77	sp|P53350|PLK1_HUMAN	R.ETGEVVDC(+57.02)HLSDMLQQLHSVNASKPSER.G	Y	55.65	3165.4819	28	-0.8	792.3771	4	25.61	3.6E5	0	2	7297	20210305-sense.raw	2	1	1	365	392	Carbamidomethylation	C8:Carbamidomethylation:1000.00
99	77	sp|P53350|PLK1_HUMAN	R.DGTESYLTVSSHPNSLMK.K	Y	53.11	1964.9149	18	3.3	983.4680	2	23.45	1.58E5	2.11E5	2	6248	20210305-sense.raw	2	1	1	457	474
99	77	sp|P53350|PLK1_HUMAN	K.HINPVAASLIQK.M	Y	53.08	1289.7455	12	3.9	645.8825	2	21.55	7.91E5	1.18E6	2	5353	20210305-sense.raw	2	1	1	273	284
99	77	sp|P53350|PLK1_HUMAN	R.QEEAEDPAC(+57.02)IPIFWVSK.W	Y	45.36	2017.9454	17	4.3	1009.9843	2	31.24	2.34E5		1	10622	20210305-AS.raw	1	1	0	397	413	Carbamidomethylation	C9:Carbamidomethylation:1000.00
99	77	sp|P53350|PLK1_HUMAN	R.EKEEPVVR.E	Y	41.60	984.5240	8	0.3	493.2694	2	13.05		1.12E6	2	1814	20210305-sense.raw	1	0	1	357	364
99	77	sp|P53350|PLK1_HUMAN	K.SLLLKPHQR.E	Y	37.99	1090.6611	9	2.9	364.5620	3	17.24	5.43E5		1	3572	20210305-AS.raw	1	1	0	87	95
99	77	sp|P53350|PLK1_HUMAN	R.KALTEPEAR.Y	Y	36.32	1013.5505	9	5.1	507.7851	2	13.73		2.96E5	2	2074	20210305-sense.raw	1	0	1	146	154
99	77	sp|P53350|PLK1_HUMAN	K.VEYDGER.K	Y	34.67	866.3770	7	0.9	434.1961	2	14.79	4.68E5	9.9E5	2	2482	20210305-sense.raw	2	1	1	201	207
99	77	sp|P53350|PLK1_HUMAN	R.EGDELAR.L	Y	34.27	788.3664	7	1.4	395.1910	2	14.08		1.07E6	2	2203	20210305-sense.raw	1	0	1	501	507
99	77	sp|P53350|PLK1_HUMAN	R.QIVLGC(+57.02)Q(+.98)YLHR.N	Y	26.51	1386.7078	11	8.5	694.3671	2	22.35		3.62E5	2	5738	20210305-sense.raw	1	0	1	159	169	Carbamidomethylation; Deamidation (NQ)	C6:Carbamidomethylation:1000.00;Q7:Deamidation (NQ):0.00
99	77	sp|P53350|PLK1_HUMAN	K.ETYLR.I	N	21.49	680.3493	5	-0.4	341.1818	2	16.54	2.76E5		1	3266	20210305-AS.raw	1	1	0	258	262
121	152	sp|O43143|DHX15_HUMAN	R.HQSFVLVGETGSGK.T	Y	84.56	1444.7310	14	3.3	723.3751	2	20.85	7.93E5	2.58E5	1	5241	20210305-AS.raw	3	2	1	153	166
121	152	sp|O43143|DHX15_HUMAN	K.TEMQDNTYPEILR.S	Y	69.67	1608.7454	13	0.6	805.3804	2	24.77	5.11E5		1	7138	20210305-AS.raw	1	1	0	492	504
121	152	sp|O43143|DHX15_HUMAN	K.TTQIPQWC(+57.02)VEYMR.S	Y	60.67	1710.7858	13	3.8	856.4034	2	26.96	3.03E5		1	8344	20210305-AS.raw	1	1	0	167	179	Carbamidomethylation	C8:Carbamidomethylation:1000.00
121	152	sp|O43143|DHX15_HUMAN	R.TLATDILMGVLK.E	Y	59.39	1273.7316	12	1.8	637.8742	2	33.98	1.91E6	1.28E6	1	11909	20210305-AS.raw	2	1	1	266	277
121	152	sp|O43143|DHX15_HUMAN	R.SNLGSVVLQLK.K	Y	49.47	1156.6815	11	0.9	579.3486	2	26.08	1.79E6	5.05E5	1	7860	20210305-AS.raw	2	1	1	505	515
121	152	sp|O43143|DHX15_HUMAN	R.EVDDLGPEVGDIK.I	Y	46.23	1384.6721	13	4.0	693.3461	2	23.59		4.88E5	2	6302	20210305-sense.raw	1	0	1	372	384
121	152	sp|O43143|DHX15_HUMAN	R.LQLPVWEYK.D	Y	44.83	1174.6387	9	0.7	588.3270	2	27.79	7.14E5		1	8812	20210305-AS.raw	1	1	0	135	143
121	152	sp|O43143|DHX15_HUMAN	R.SNLGSVVLQLKK.L	Y	38.34	1284.7765	12	3.5	643.3978	2	23.26	2.06E5		1	6410	20210305-AS.raw	1	1	0	505	516
121	152	sp|O43143|DHX15_HUMAN	R.YYDILK.K	N	29.55	813.4272	6	2.2	407.7218	2	23.31	5.07E5		1	6434	20210305-AS.raw	1	1	0	127	132
121	152	sp|O43143|DHX15_HUMAN	R.FNLPR.R	N	29.42	645.3598	5	2.1	323.6879	2	20.87	1.72E6		1	5250	20210305-AS.raw	1	1	0	671	675
121	152	sp|O43143|DHX15_HUMAN	K.VYNPR.I	Y	27.23	647.3391	5	0.2	324.6769	2	12.99		4.15E5	2	1795	20210305-sense.raw	1	0	1	446	450
140	139	sp|P55795|HNRH2_HUMAN	R.STGEAFVQFASQEIAEK.A	N	84.09	1840.8843	17	1.7	921.4510	2	28.35	8.55E5	3.26E6	2	8775	20210305-sense.raw	2	1	1	151	167
140	139	sp|P55795|HNRH2_HUMAN	K.HTGPNSPDTANDGFVR.L	N	76.39	1683.7601	16	1.2	562.2614	3	17.76		5.26E6	2	3675	20210305-sense.raw	2	0	2	99	114
140	139	sp|P55795|HNRH2_HUMAN	R.ATENDIYNFFSPLNPMR.V	Y	56.37	2027.9410	17	3.2	1014.9810	2	33.12		2.73E5	2	11104	20210305-sense.raw	1	0	1	300	316
140	139	sp|P55795|HNRH2_HUMAN	R.DLNYC(+57.02)FSGMSDHR.Y	N	47.77	1600.6399	13	2.1	801.3289	2	23.47		4.04E5	2	6256	20210305-sense.raw	1	0	1	263	275	Carbamidomethylation	C5:Carbamidomethylation:1000.00
140	139	sp|P55795|HNRH2_HUMAN	R.YGDGGSSFQSTTGHC(+57.02)VHMR.G	Y	44.22	2082.8635	19	0.2	695.2953	3	18.08		8.74E4	2	3819	20210305-sense.raw	1	0	1	276	294	Carbamidomethylation	C15:Carbamidomethylation:1000.00
140	139	sp|P55795|HNRH2_HUMAN	R.YVEVFK.S	N	43.47	783.4166	6	3.7	392.7170	2	21.08		2.31E6	2	5147	20210305-sense.raw	1	0	1	82	87
140	139	sp|P55795|HNRH2_HUMAN	R.GLPFGC(+57.02)SK.E	N	42.71	864.4163	8	3.9	433.2171	2	21.03		6.39E5	2	5124	20210305-sense.raw	1	0	1	117	124	Carbamidomethylation	C6:Carbamidomethylation:1000.00
140	139	sp|P55795|HNRH2_HUMAN	R.FIYTR.E	N	42.68	698.3751	5	2.1	350.1956	2	18.90		4.2E6	2	4202	20210305-sense.raw	1	0	1	45	49
140	139	sp|P55795|HNRH2_HUMAN	R.FFSDC(+57.02)K.I	N	39.61	802.3320	6	1.0	402.1736	2	18.07		1.56E6	2	3814	20210305-sense.raw	1	0	1	30	35	Carbamidomethylation	C5:Carbamidomethylation:1000.00
[truncated: 825 more rows]
